# Supplementary material for: Rhizosphere protists are key determinants of plant health
Source: Microbiome. 2020 Mar 3;8:27. doi: 10.1186/s40168-020-00799-9 (PMC7055055; doi:10.1186/s40168-020-00799-9)
Supplement: Supplementary file 2 — Additional file 1: Table S1. Annotation table for assigning protistan functional groups. [file 40168_2020_799_MOESM1_ESM.xlsx]

## Sheet: Sheet1
taxlevel	rankID	taxon	daughterlevels	total	10w1	10w3	10w4	10w5	10w6	12w1	12w3	12w4	12w5	12w6	16w1	16w3	16w4	16w5	16w6	18w1	18w3	18w4	18w5	18w6	1w1	1w3	1w4	1w5	1w6	26w1	26w3	26w4	26w5	26w6	28w1	28w3	28w4	28w5	28w6	29w1	29w3	29w4	29w5	29w6	35w1	35w3	35w4	35w5	35w6
0	0	Root	1	362960	4537	4537	4537	4537	4537	4537	4537	4537	4537	4537	4537	4537	4537	4537	4537	4537	4537	4537	4537	4537	4537	4537	4537	4537	4537	4537	4537	4537	4537	4537	4537	4537	4537	4537	4537	4537	4537	4537	4537	4537	4537	4537	4537	4537	4537
1	0.1	Eukaryota	10	362960	4537	4537	4537	4537	4537	4537	4537	4537	4537	4537	4537	4537	4537	4537	4537	4537	4537	4537	4537	4537	4537	4537	4537	4537	4537	4537	4537	4537	4537	4537	4537	4537	4537	4537	4537	4537	4537	4537	4537	4537	4537	4537	4537	4537	4537
2	0.1.1	Alveolata	4	36513	329	314	813	732	623	1057	469	431	313	227	395	249	303	310	453	455	594	475	412	419	208	502	204	399	850	559	1030	242	552	585	566	470	560	379	493	252	305	606	688	826	227	495	614	602	639
3	0.1.1.1	Apicomplexa	1	161	2	2	7	3	3	0	1	3	1	1	2	4	1	1	3	0	6	4	2	0	1	2	1	1	0	0	1	2	1	1	1	0	2	0	2	4	0	1	1	1	5	0	1	16	0
4	0.1.1.1.1	Apicomplexa_X	4	161	2	2	7	3	3	0	1	3	1	1	2	4	1	1	3	0	6	4	2	0	1	2	1	1	0	0	1	2	1	1	1	0	2	0	2	4	0	1	1	1	5	0	1	16	0
5	0.1.1.1.1.1	Coccidia	1	22	0	0	1	1	3	0	0	0	0	0	0	0	0	0	0	0	0	0	0	0	0	0	0	0	0	0	0	0	0	0	0	0	0	0	0	0	0	0	0	0	0	0	0	16	0
6	0.1.1.1.1.1.1	Adelina-group	1	22	0	0	1	1	3	0	0	0	0	0	0	0	0	0	0	0	0	0	0	0	0	0	0	0	0	0	0	0	0	0	0	0	0	0	0	0	0	0	0	0	0	0	0	16	0
7	0.1.1.1.1.1.1.1	Adelina	1	22	0	0	1	1	3	0	0	0	0	0	0	0	0	0	0	0	0	0	0	0	0	0	0	0	0	0	0	0	0	0	0	0	0	0	0	0	0	0	0	0	0	0	0	16	0
8	0.1.1.1.1.1.1.1.1	unclassified	0	22	0	0	1	1	3	0	0	0	0	0	0	0	0	0	0	0	0	0	0	0	0	0	0	0	0	0	0	0	0	0	0	0	0	0	0	0	0	0	0	0	0	0	0	16	0
5	0.1.1.1.1.2	Colpodellidae	1	77	2	2	5	2	0	0	1	2	1	1	1	1	1	0	2	0	3	3	0	0	0	1	1	1	0	0	0	2	0	0	1	0	2	0	2	1	0	1	1	1	4	0	0	0	0
6	0.1.1.1.1.2.1	Colpodellidae_X	2	77	2	2	5	2	0	0	1	2	1	1	1	1	1	0	2	0	3	3	0	0	0	1	1	1	0	0	0	2	0	0	1	0	2	0	2	1	0	1	1	1	4	0	0	0	0
7	0.1.1.1.1.2.1.1	Colpodella	1	8	1	0	0	0	0	0	0	0	0	0	0	0	0	0	1	0	0	0	0	0	0	0	0	0	0	0	0	0	0	0	0	0	2	0	0	0	0	0	0	0	0	0	0	0	0
8	0.1.1.1.1.2.1.1.1	Colpodella_edax	0	8	1	0	0	0	0	0	0	0	0	0	0	0	0	0	1	0	0	0	0	0	0	0	0	0	0	0	0	0	0	0	0	0	2	0	0	0	0	0	0	0	0	0	0	0	0
7	0.1.1.1.1.2.1.2	unclassified	1	69	1	2	5	2	0	0	1	2	1	1	1	1	1	0	1	0	3	3	0	0	0	1	1	1	0	0	0	2	0	0	1	0	0	0	2	1	0	1	1	1	4	0	0	0	0
8	0.1.1.1.1.2.1.2.1	unclassified	0	69	1	2	5	2	0	0	1	2	1	1	1	1	1	0	1	0	3	3	0	0	0	1	1	1	0	0	0	2	0	0	1	0	0	0	2	1	0	1	1	1	4	0	0	0	0
5	0.1.1.1.1.3	Gregarines	1	48	0	0	1	0	0	0	0	1	0	0	1	3	0	1	1	0	3	1	2	0	1	0	0	0	0	0	1	0	1	1	0	0	0	0	0	3	0	0	0	0	1	0	1	0	0
6	0.1.1.1.1.3.1	Gregarines_X	3	48	0	0	1	0	0	0	0	1	0	0	1	3	0	1	1	0	3	1	2	0	1	0	0	0	0	0	1	0	1	1	0	0	0	0	0	3	0	0	0	0	1	0	1	0	0
7	0.1.1.1.1.3.1.1	Gregarina	1	5	0	0	0	0	0	0	0	0	0	0	0	0	0	0	0	0	1	0	0	0	0	0	0	0	0	0	0	0	0	0	0	0	0	0	0	0	0	0	0	0	0	0	0	0	0
8	0.1.1.1.1.3.1.1.1	unclassified	0	5	0	0	0	0	0	0	0	0	0	0	0	0	0	0	0	0	1	0	0	0	0	0	0	0	0	0	0	0	0	0	0	0	0	0	0	0	0	0	0	0	0	0	0	0	0
7	0.1.1.1.1.3.1.2	Gregarines_XX	1	37	0	0	1	0	0	0	0	1	0	0	1	3	0	1	1	0	2	1	2	0	1	0	0	0	0	0	1	0	1	1	0	0	0	0	0	3	0	0	0	0	1	0	1	0	0
8	0.1.1.1.1.3.1.2.1	Gregarines_XX_sp.	0	37	0	0	1	0	0	0	0	1	0	0	1	3	0	1	1	0	2	1	2	0	1	0	0	0	0	0	1	0	1	1	0	0	0	0	0	3	0	0	0	0	1	0	1	0	0
7	0.1.1.1.1.3.1.3	unclassified	1	6	0	0	0	0	0	0	0	0	0	0	0	0	0	0	0	0	0	0	0	0	0	0	0	0	0	0	0	0	0	0	0	0	0	0	0	0	0	0	0	0	0	0	0	0	0
8	0.1.1.1.1.3.1.3.1	unclassified	0	6	0	0	0	0	0	0	0	0	0	0	0	0	0	0	0	0	0	0	0	0	0	0	0	0	0	0	0	0	0	0	0	0	0	0	0	0	0	0	0	0	0	0	0	0	0
5	0.1.1.1.1.4	unclassified	1	14	0	0	0	0	0	0	0	0	0	0	0	0	0	0	0	0	0	0	0	0	0	1	0	0	0	0	0	0	0	0	0	0	0	0	0	0	0	0	0	0	0	0	0	0	0
6	0.1.1.1.1.4.1	unclassified	1	14	0	0	0	0	0	0	0	0	0	0	0	0	0	0	0	0	0	0	0	0	0	1	0	0	0	0	0	0	0	0	0	0	0	0	0	0	0	0	0	0	0	0	0	0	0
7	0.1.1.1.1.4.1.1	unclassified	1	14	0	0	0	0	0	0	0	0	0	0	0	0	0	0	0	0	0	0	0	0	0	1	0	0	0	0	0	0	0	0	0	0	0	0	0	0	0	0	0	0	0	0	0	0	0
8	0.1.1.1.1.4.1.1.1	unclassified	0	14	0	0	0	0	0	0	0	0	0	0	0	0	0	0	0	0	0	0	0	0	0	1	0	0	0	0	0	0	0	0	0	0	0	0	0	0	0	0	0	0	0	0	0	0	0
3	0.1.1.2	Ciliophora	5	35519	321	306	805	708	608	1048	460	407	300	215	390	236	296	304	426	445	570	454	394	384	200	488	200	393	832	543	1015	237	521	570	559	462	547	360	463	243	299	597	673	812	219	481	599	572	627
4	0.1.1.2.1	Colpodea	3	5904	16	30	79	69	52	858	46	87	94	45	36	42	47	27	34	56	118	118	58	129	48	57	36	18	163	60	122	56	198	82	64	70	106	59	71	55	79	209	123	257	31	52	40	140	55
5	0.1.1.2.1.1	Bursariomorphida	2	803	0	0	0	0	0	800	0	0	2	0	0	0	1	0	0	0	0	0	0	0	0	0	0	0	0	0	0	0	0	0	0	0	0	0	0	0	0	0	0	0	0	0	0	0	0
6	0.1.1.2.1.1.1	Bryometopidae	1	3	0	0	0	0	0	0	0	0	2	0	0	0	1	0	0	0	0	0	0	0	0	0	0	0	0	0	0	0	0	0	0	0	0	0	0	0	0	0	0	0	0	0	0	0	0
7	0.1.1.2.1.1.1.1	Bryometopus	1	3	0	0	0	0	0	0	0	0	2	0	0	0	1	0	0	0	0	0	0	0	0	0	0	0	0	0	0	0	0	0	0	0	0	0	0	0	0	0	0	0	0	0	0	0	0
8	0.1.1.2.1.1.1.1.1	unclassified	0	3	0	0	0	0	0	0	0	0	2	0	0	0	1	0	0	0	0	0	0	0	0	0	0	0	0	0	0	0	0	0	0	0	0	0	0	0	0	0	0	0	0	0	0	0	0
6	0.1.1.2.1.1.2	Bursariidae	1	800	0	0	0	0	0	800	0	0	0	0	0	0	0	0	0	0	0	0	0	0	0	0	0	0	0	0	0	0	0	0	0	0	0	0	0	0	0	0	0	0	0	0	0	0	0
7	0.1.1.2.1.1.2.1	Bursaria	1	800	0	0	0	0	0	800	0	0	0	0	0	0	0	0	0	0	0	0	0	0	0	0	0	0	0	0	0	0	0	0	0	0	0	0	0	0	0	0	0	0	0	0	0	0	0
8	0.1.1.2.1.1.2.1.1	Bursaria_sp.	0	800	0	0	0	0	0	800	0	0	0	0	0	0	0	0	0	0	0	0	0	0	0	0	0	0	0	0	0	0	0	0	0	0	0	0	0	0	0	0	0	0	0	0	0	0	0
5	0.1.1.2.1.2	Colpodida	5	5061	14	30	79	68	52	58	45	87	92	45	34	42	46	27	32	56	117	117	55	129	48	57	36	17	163	59	121	56	198	80	64	70	105	59	71	54	79	208	123	257	30	51	40	139	53
6	0.1.1.2.1.2.1	Colpodida_X	1	34	2	0	2	0	0	0	0	0	0	0	0	0	0	0	0	0	0	0	1	3	1	0	0	0	2	0	0	0	0	1	0	0	0	0	0	0	0	10	1	0	0	1	0	0	0
7	0.1.1.2.1.2.1.1	Exocolpoda	1	34	2	0	2	0	0	0	0	0	0	0	0	0	0	0	0	0	0	0	1	3	1	0	0	0	2	0	0	0	0	1	0	0	0	0	0	0	0	10	1	0	0	1	0	0	0
8	0.1.1.2.1.2.1.1.1	Exocolpoda_augustini	0	34	2	0	2	0	0	0	0	0	0	0	0	0	0	0	0	0	0	0	1	3	1	0	0	0	2	0	0	0	0	1	0	0	0	0	0	0	0	10	1	0	0	1	0	0	0
6	0.1.1.2.1.2.2	Colpodidae	2	4742	10	28	75	64	52	52	40	86	87	42	31	35	42	22	28	52	113	116	51	124	40	56	33	16	157	49	118	54	196	78	51	65	103	51	71	50	74	196	120	256	28	49	39	139	52
7	0.1.1.2.1.2.2.1	Colpoda	6	4233	10	25	74	54	40	51	36	80	85	41	27	32	38	19	21	50	110	99	46	110	27	47	26	15	76	40	113	51	192	60	50	55	96	41	66	46	72	192	107	246	18	43	32	133	45
8	0.1.1.2.1.2.2.1.1	Colpoda_aspera	0	404	0	6	4	0	2	13	4	9	2	1	8	6	7	1	0	7	5	2	3	19	6	7	15	2	7	9	6	2	3	4	3	3	6	6	7	6	6	7	3	2	2	14	4	3	1
8	0.1.1.2.1.2.2.1.2	Colpoda_henneguyi	0	164	0	1	0	0	0	0	0	13	0	0	0	0	0	2	0	0	0	0	1	0	0	0	0	0	2	0	0	12	7	3	0	4	0	0	2	3	0	0	29	2	0	0	0	5	0
8	0.1.1.2.1.2.2.1.3	Colpoda_magna	0	55	0	0	0	0	0	0	0	0	0	0	0	0	0	0	0	0	0	27	0	0	0	0	0	0	0	0	0	0	0	0	0	4	0	0	0	0	0	24	0	0	0	0	0	0	0
8	0.1.1.2.1.2.2.1.4	Colpoda_sp.	0	1259	0	0	34	33	3	0	10	6	52	11	0	0	13	0	0	0	69	49	32	28	0	0	0	0	34	0	57	6	150	4	0	0	50	5	28	21	42	141	40	132	0	0	6	72	19
8	0.1.1.2.1.2.2.1.5	Colpoda_steinii	0	551	1	5	17	2	1	6	3	7	11	2	3	4	0	5	9	30	6	3	2	8	6	11	8	5	10	5	9	9	9	13	14	5	22	6	7	1	8	5	13	2	8	5	3	1	2
8	0.1.1.2.1.2.2.1.6	unclassified	0	1800	9	13	19	19	34	32	19	45	20	27	16	22	18	11	12	13	30	18	8	55	15	29	3	8	23	26	41	22	23	36	33	39	18	24	22	15	16	15	22	108	8	24	19	52	23
7	0.1.1.2.1.2.2.2	unclassified	1	509	0	3	1	10	12	1	4	6	2	1	4	3	4	3	7	2	3	17	5	14	13	9	7	1	81	9	5	3	4	18	1	10	7	10	5	4	2	4	13	10	10	6	7	6	7
8	0.1.1.2.1.2.2.2.1	unclassified	0	509	0	3	1	10	12	1	4	6	2	1	4	3	4	3	7	2	3	17	5	14	13	9	7	1	81	9	5	3	4	18	1	10	7	10	5	4	2	4	13	10	10	6	7	6	7
6	0.1.1.2.1.2.3	Grossglockneriidae	1	1	0	0	0	0	0	0	0	0	0	0	0	0	0	0	0	0	0	0	1	0	0	0	0	0	0	0	0	0	0	0	0	0	0	0	0	0	0	0	0	0	0	0	0	0	0
7	0.1.1.2.1.2.3.1	Pseudoplatyophrya	1	1	0	0	0	0	0	0	0	0	0	0	0	0	0	0	0	0	0	0	1	0	0	0	0	0	0	0	0	0	0	0	0	0	0	0	0	0	0	0	0	0	0	0	0	0	0
8	0.1.1.2.1.2.3.1.1	Pseudoplatyophrya_nana	0	1	0	0	0	0	0	0	0	0	0	0	0	0	0	0	0	0	0	0	1	0	0	0	0	0	0	0	0	0	0	0	0	0	0	0	0	0	0	0	0	0	0	0	0	0	0
6	0.1.1.2.1.2.4	Hausmanniellidae	1	7	0	0	0	0	0	0	0	0	0	0	0	3	0	4	0	0	0	0	0	0	0	0	0	0	0	0	0	0	0	0	0	0	0	0	0	0	0	0	0	0	0	0	0	0	0
7	0.1.1.2.1.2.4.1	Hausmanniella	1	7	0	0	0	0	0	0	0	0	0	0	0	3	0	4	0	0	0	0	0	0	0	0	0	0	0	0	0	0	0	0	0	0	0	0	0	0	0	0	0	0	0	0	0	0	0
8	0.1.1.2.1.2.4.1.1	Hausmanniella_discoidea	0	7	0	0	0	0	0	0	0	0	0	0	0	3	0	4	0	0	0	0	0	0	0	0	0	0	0	0	0	0	0	0	0	0	0	0	0	0	0	0	0	0	0	0	0	0	0
6	0.1.1.2.1.2.5	unclassified	1	277	2	2	2	4	0	6	5	1	5	3	3	4	4	1	4	4	4	1	2	2	7	1	3	1	4	10	3	2	2	1	13	5	2	8	0	4	5	2	2	1	2	1	1	0	1
7	0.1.1.2.1.2.5.1	unclassified	1	277	2	2	2	4	0	6	5	1	5	3	3	4	4	1	4	4	4	1	2	2	7	1	3	1	4	10	3	2	2	1	13	5	2	8	0	4	5	2	2	1	2	1	1	0	1
8	0.1.1.2.1.2.5.1.1	unclassified	0	277	2	2	2	4	0	6	5	1	5	3	3	4	4	1	4	4	4	1	2	2	7	1	3	1	4	10	3	2	2	1	13	5	2	8	0	4	5	2	2	1	2	1	1	0	1
5	0.1.1.2.1.3	Platyophryida	2	40	2	0	0	1	0	0	1	0	0	0	2	0	0	0	2	0	1	1	3	0	0	0	0	1	0	1	1	0	0	2	0	0	1	0	0	1	0	1	0	0	1	1	0	1	2
6	0.1.1.2.1.3.1	Platyophryidae	1	25	0	0	0	1	0	0	1	0	0	0	0	0	0	0	1	0	1	1	3	0	0	0	0	1	0	0	1	0	0	2	0	0	1	0	0	1	0	1	0	0	1	1	0	0	2
7	0.1.1.2.1.3.1.1	Platyophrya	2	25	0	0	0	1	0	0	1	0	0	0	0	0	0	0	1	0	1	1	3	0	0	0	0	1	0	0	1	0	0	2	0	0	1	0	0	1	0	1	0	0	1	1	0	0	2
8	0.1.1.2.1.3.1.1.1	Platyophrya_sp.	0	22	0	0	0	1	0	0	1	0	0	0	0	0	0	0	1	0	1	1	3	0	0	0	0	1	0	0	1	0	0	0	0	0	1	0	0	1	0	1	0	0	1	0	0	0	2
8	0.1.1.2.1.3.1.1.2	unclassified	0	3	0	0	0	0	0	0	0	0	0	0	0	0	0	0	0	0	0	0	0	0	0	0	0	0	0	0	0	0	0	2	0	0	0	0	0	0	0	0	0	0	0	1	0	0	0
6	0.1.1.2.1.3.2	unclassified	1	15	2	0	0	0	0	0	0	0	0	0	2	0	0	0	1	0	0	0	0	0	0	0	0	0	0	1	0	0	0	0	0	0	0	0	0	0	0	0	0	0	0	0	0	1	0
7	0.1.1.2.1.3.2.1	unclassified	1	15	2	0	0	0	0	0	0	0	0	0	2	0	0	0	1	0	0	0	0	0	0	0	0	0	0	1	0	0	0	0	0	0	0	0	0	0	0	0	0	0	0	0	0	1	0
8	0.1.1.2.1.3.2.1.1	unclassified	0	15	2	0	0	0	0	0	0	0	0	0	2	0	0	0	1	0	0	0	0	0	0	0	0	0	0	1	0	0	0	0	0	0	0	0	0	0	0	0	0	0	0	0	0	1	0
4	0.1.1.2.2	Nassophorea	1	3	0	0	0	1	0	0	0	0	0	0	0	0	0	0	0	0	0	0	0	0	0	0	0	0	0	0	0	0	0	0	0	0	0	0	0	0	0	0	0	0	0	0	0	0	0
5	0.1.1.2.2.1	Nassophorea_X	1	3	0	0	0	1	0	0	0	0	0	0	0	0	0	0	0	0	0	0	0	0	0	0	0	0	0	0	0	0	0	0	0	0	0	0	0	0	0	0	0	0	0	0	0	0	0
6	0.1.1.2.2.1.1	Microthoracidae	1	3	0	0	0	1	0	0	0	0	0	0	0	0	0	0	0	0	0	0	0	0	0	0	0	0	0	0	0	0	0	0	0	0	0	0	0	0	0	0	0	0	0	0	0	0	0
7	0.1.1.2.2.1.1.1	Leptopharynx	1	3	0	0	0	1	0	0	0	0	0	0	0	0	0	0	0	0	0	0	0	0	0	0	0	0	0	0	0	0	0	0	0	0	0	0	0	0	0	0	0	0	0	0	0	0	0
8	0.1.1.2.2.1.1.1.1	Leptopharynx_costatus	0	3	0	0	0	1	0	0	0	0	0	0	0	0	0	0	0	0	0	0	0	0	0	0	0	0	0	0	0	0	0	0	0	0	0	0	0	0	0	0	0	0	0	0	0	0	0
4	0.1.1.2.3	Oligohymenophorea	2	42	0	0	0	1	1	0	0	3	0	0	1	0	0	0	0	1	0	4	0	0	0	0	0	0	0	5	1	2	0	0	0	0	1	0	0	0	5	0	0	3	1	0	3	0	2
5	0.1.1.2.3.1	Scuticociliatia	2	27	0	0	0	0	1	0	0	2	0	0	0	0	0	0	0	1	0	4	0	0	0	0	0	0	0	3	1	2	0	0	0	0	1	0	0	0	5	0	0	0	1	0	0	0	0
6	0.1.1.2.3.1.1	Cyclidiidae	1	13	0	0	0	0	0	0	0	1	0	0	0	0	0	0	0	1	0	2	0	0	0	0	0	0	0	3	0	2	0	0	0	0	0	0	0	0	3	0	0	0	0	0	0	0	0
7	0.1.1.2.3.1.1.1	Cyclidium	2	13	0	0	0	0	0	0	0	1	0	0	0	0	0	0	0	1	0	2	0	0	0	0	0	0	0	3	0	2	0	0	0	0	0	0	0	0	3	0	0	0	0	0	0	0	0
8	0.1.1.2.3.1.1.1.1	Cyclidium_citrullus	0	4	0	0	0	0	0	0	0	1	0	0	0	0	0	0	0	0	0	2	0	0	0	0	0	0	0	0	0	1	0	0	0	0	0	0	0	0	0	0	0	0	0	0	0	0	0
8	0.1.1.2.3.1.1.1.2	Cyclidium_glaucoma	0	9	0	0	0	0	0	0	0	0	0	0	0	0	0	0	0	1	0	0	0	0	0	0	0	0	0	3	0	1	0	0	0	0	0	0	0	0	3	0	0	0	0	0	0	0	0
6	0.1.1.2.3.1.2	unclassified	1	14	0	0	0	0	1	0	0	1	0	0	0	0	0	0	0	0	0	2	0	0	0	0	0	0	0	0	1	0	0	0	0	0	1	0	0	0	2	0	0	0	1	0	0	0	0
7	0.1.1.2.3.1.2.1	unclassified	1	14	0	0	0	0	1	0	0	1	0	0	0	0	0	0	0	0	0	2	0	0	0	0	0	0	0	0	1	0	0	0	0	0	1	0	0	0	2	0	0	0	1	0	0	0	0
8	0.1.1.2.3.1.2.1.1	unclassified	0	14	0	0	0	0	1	0	0	1	0	0	0	0	0	0	0	0	0	2	0	0	0	0	0	0	0	0	1	0	0	0	0	0	1	0	0	0	2	0	0	0	1	0	0	0	0
5	0.1.1.2.3.2	unclassified	1	15	0	0	0	1	0	0	0	1	0	0	1	0	0	0	0	0	0	0	0	0	0	0	0	0	0	2	0	0	0	0	0	0	0	0	0	0	0	0	0	3	0	0	3	0	2
6	0.1.1.2.3.2.1	unclassified	1	15	0	0	0	1	0	0	0	1	0	0	1	0	0	0	0	0	0	0	0	0	0	0	0	0	0	2	0	0	0	0	0	0	0	0	0	0	0	0	0	3	0	0	3	0	2
7	0.1.1.2.3.2.1.1	unclassified	1	15	0	0	0	1	0	0	0	1	0	0	1	0	0	0	0	0	0	0	0	0	0	0	0	0	0	2	0	0	0	0	0	0	0	0	0	0	0	0	0	3	0	0	3	0	2
8	0.1.1.2.3.2.1.1.1	unclassified	0	15	0	0	0	1	0	0	0	1	0	0	1	0	0	0	0	0	0	0	0	0	0	0	0	0	0	2	0	0	0	0	0	0	0	0	0	0	0	0	0	3	0	0	3	0	2
4	0.1.1.2.4	Spirotrichea	2	29488	305	276	721	634	553	190	414	317	204	169	353	194	247	272	387	388	452	332	333	255	152	431	163	372	669	478	892	178	322	485	495	392	440	300	391	188	214	388	550	542	187	429	556	427	566
5	0.1.1.2.4.1	Hypotrichia	6	29485	305	273	721	634	553	190	414	317	204	169	353	194	247	272	387	388	452	332	333	255	152	431	163	372	669	478	892	178	322	485	495	392	440	300	391	188	214	388	550	542	187	429	556	427	566
6	0.1.1.2.4.1.1	Cladotrichidae	1	493	72	3	0	0	0	0	32	14	0	0	0	6	10	0	0	0	1	0	0	8	0	0	0	0	0	0	0	0	0	20	33	0	5	5	13	0	24	13	28	6	7	0	17	42	0
7	0.1.1.2.4.1.1.1	Engelmanniella	1	493	72	3	0	0	0	0	32	14	0	0	0	6	10	0	0	0	1	0	0	8	0	0	0	0	0	0	0	0	0	20	33	0	5	5	13	0	24	13	28	6	7	0	17	42	0
8	0.1.1.2.4.1.1.1.1	Engelmanniella_mobilis	0	493	72	3	0	0	0	0	32	14	0	0	0	6	10	0	0	0	1	0	0	8	0	0	0	0	0	0	0	0	0	20	33	0	5	5	13	0	24	13	28	6	7	0	17	42	0
6	0.1.1.2.4.1.2	Oxytrichidae	5	27627	232	260	710	587	471	171	342	297	189	167	350	144	221	265	373	374	419	295	284	241	124	431	154	371	659	468	874	167	321	428	450	352	422	295	344	180	174	350	452	515	172	429	515	341	548
7	0.1.1.2.4.1.2.1	Gastrostyla	1	5095	0	47	117	91	148	17	159	75	16	39	66	31	58	72	35	56	115	65	65	2	16	53	7	1	144	12	220	21	21	90	25	21	61	28	58	21	10	28	198	64	7	34	17	18	177
8	0.1.1.2.4.1.2.1.1	Gastrostyla_steinii	0	5095	0	47	117	91	148	17	159	75	16	39	66	31	58	72	35	56	115	65	65	2	16	53	7	1	144	12	220	21	21	90	25	21	61	28	58	21	10	28	198	64	7	34	17	18	177
7	0.1.1.2.4.1.2.2	Oxytricha	2	11	0	0	0	0	0	0	0	0	0	0	0	0	0	0	0	0	0	0	0	0	0	0	0	0	0	0	0	0	0	0	0	4	0	0	0	0	0	0	0	0	0	0	0	0	0
8	0.1.1.2.4.1.2.2.1	Oxytricha_granulifera	0	4	0	0	0	0	0	0	0	0	0	0	0	0	0	0	0	0	0	0	0	0	0	0	0	0	0	0	0	0	0	0	0	4	0	0	0	0	0	0	0	0	0	0	0	0	0
8	0.1.1.2.4.1.2.2.2	Oxytricha_longa	0	7	0	0	0	0	0	0	0	0	0	0	0	0	0	0	0	0	0	0	0	0	0	0	0	0	0	0	0	0	0	0	0	0	0	0	0	0	0	0	0	0	0	0	0	0	0
7	0.1.1.2.4.1.2.3	Oxytrichidae_X	1	20835	224	210	548	496	209	128	165	220	173	106	245	113	158	191	312	317	288	192	215	210	105	356	147	363	515	288	566	142	254	330	416	313	360	266	283	159	148	315	245	451	145	318	496	320	370
8	0.1.1.2.4.1.2.3.1	Oxytrichidae_X_sp.	0	20835	224	210	548	496	209	128	165	220	173	106	245	113	158	191	312	317	288	192	215	210	105	356	147	363	515	288	566	142	254	330	416	313	360	266	283	159	148	315	245	451	145	318	496	320	370
7	0.1.1.2.4.1.2.4	Stylonychia	1	411	7	1	4	0	0	0	4	2	0	0	1	0	2	0	0	0	12	0	2	0	3	22	0	0	0	25	0	0	0	0	7	0	1	0	3	0	11	3	0	0	13	1	0	3	0
8	0.1.1.2.4.1.2.4.1	Stylonychia_lemnae	0	411	7	1	4	0	0	0	4	2	0	0	1	0	2	0	0	0	12	0	2	0	3	22	0	0	0	25	0	0	0	0	7	0	1	0	3	0	11	3	0	0	13	1	0	3	0
7	0.1.1.2.4.1.2.5	unclassified	1	1275	1	2	41	0	114	26	14	0	0	22	38	0	3	2	26	1	4	38	2	29	0	0	0	7	0	143	88	4	46	8	2	14	0	1	0	0	5	4	9	0	7	76	2	0	1
8	0.1.1.2.4.1.2.5.1	unclassified	0	1275	1	2	41	0	114	26	14	0	0	22	38	0	3	2	26	1	4	38	2	29	0	0	0	7	0	143	88	4	46	8	2	14	0	1	0	0	5	4	9	0	7	76	2	0	1
6	0.1.1.2.4.1.3	Pseudourostylidae	1	44	0	0	0	1	0	0	1	5	14	0	0	0	1	3	2	0	0	1	0	0	0	0	0	0	0	0	0	0	0	0	0	0	0	0	0	0	0	6	0	3	0	0	1	0	0
7	0.1.1.2.4.1.3.1	Pseudourostyla	1	44	0	0	0	1	0	0	1	5	14	0	0	0	1	3	2	0	0	1	0	0	0	0	0	0	0	0	0	0	0	0	0	0	0	0	0	0	0	6	0	3	0	0	1	0	0
8	0.1.1.2.4.1.3.1.1	Pseudourostyla_sp.	0	44	0	0	0	1	0	0	1	5	14	0	0	0	1	3	2	0	0	1	0	0	0	0	0	0	0	0	0	0	0	0	0	0	0	0	0	0	0	6	0	3	0	0	1	0	0
6	0.1.1.2.4.1.4	Spirofilidae	1	466	0	9	0	10	67	0	27	0	0	0	0	0	0	2	0	10	0	26	0	0	23	0	0	0	0	0	6	0	0	27	0	36	0	0	6	0	7	0	0	0	1	0	2	15	4
7	0.1.1.2.4.1.4.1	unclassified	1	466	0	9	0	10	67	0	27	0	0	0	0	0	0	2	0	10	0	26	0	0	23	0	0	0	0	0	6	0	0	27	0	36	0	0	6	0	7	0	0	0	1	0	2	15	4
8	0.1.1.2.4.1.4.1.1	unclassified	0	466	0	9	0	10	67	0	27	0	0	0	0	0	0	2	0	10	0	26	0	0	23	0	0	0	0	0	6	0	0	27	0	36	0	0	6	0	7	0	0	0	1	0	2	15	4
6	0.1.1.2.4.1.5	Urostylidae	1	363	0	0	6	13	4	0	0	0	0	0	0	41	4	0	11	0	0	10	45	6	0	0	0	0	0	0	0	8	0	10	0	0	2	0	24	0	0	2	66	9	0	0	0	21	0
7	0.1.1.2.4.1.5.1	Urostyla	1	363	0	0	6	13	4	0	0	0	0	0	0	41	4	0	11	0	0	10	45	6	0	0	0	0	0	0	0	8	0	10	0	0	2	0	24	0	0	2	66	9	0	0	0	21	0
8	0.1.1.2.4.1.5.1.1	Urostyla_grandis	0	363	0	0	6	13	4	0	0	0	0	0	0	41	4	0	11	0	0	10	45	6	0	0	0	0	0	0	0	8	0	10	0	0	2	0	24	0	0	2	66	9	0	0	0	21	0
6	0.1.1.2.4.1.6	unclassified	1	492	1	1	5	23	11	19	12	1	1	2	3	3	11	2	1	4	32	0	4	0	5	0	9	1	10	10	12	3	1	0	12	4	11	0	4	8	9	17	4	9	7	0	21	8	14
7	0.1.1.2.4.1.6.1	unclassified	1	492	1	1	5	23	11	19	12	1	1	2	3	3	11	2	1	4	32	0	4	0	5	0	9	1	10	10	12	3	1	0	12	4	11	0	4	8	9	17	4	9	7	0	21	8	14
8	0.1.1.2.4.1.6.1.1	unclassified	0	492	1	1	5	23	11	19	12	1	1	2	3	3	11	2	1	4	32	0	4	0	5	0	9	1	10	10	12	3	1	0	12	4	11	0	4	8	9	17	4	9	7	0	21	8	14
5	0.1.1.2.4.2	unclassified	1	3	0	3	0	0	0	0	0	0	0	0	0	0	0	0	0	0	0	0	0	0	0	0	0	0	0	0	0	0	0	0	0	0	0	0	0	0	0	0	0	0	0	0	0	0	0
6	0.1.1.2.4.2.1	unclassified	1	3	0	3	0	0	0	0	0	0	0	0	0	0	0	0	0	0	0	0	0	0	0	0	0	0	0	0	0	0	0	0	0	0	0	0	0	0	0	0	0	0	0	0	0	0	0
7	0.1.1.2.4.2.1.1	unclassified	1	3	0	3	0	0	0	0	0	0	0	0	0	0	0	0	0	0	0	0	0	0	0	0	0	0	0	0	0	0	0	0	0	0	0	0	0	0	0	0	0	0	0	0	0	0	0
8	0.1.1.2.4.2.1.1.1	unclassified	0	3	0	3	0	0	0	0	0	0	0	0	0	0	0	0	0	0	0	0	0	0	0	0	0	0	0	0	0	0	0	0	0	0	0	0	0	0	0	0	0	0	0	0	0	0	0
4	0.1.1.2.5	unclassified	1	82	0	0	5	3	2	0	0	0	2	1	0	0	2	5	5	0	0	0	3	0	0	0	1	3	0	0	0	1	1	3	0	0	0	1	1	0	1	0	0	10	0	0	0	5	4
5	0.1.1.2.5.1	unclassified	1	82	0	0	5	3	2	0	0	0	2	1	0	0	2	5	5	0	0	0	3	0	0	0	1	3	0	0	0	1	1	3	0	0	0	1	1	0	1	0	0	10	0	0	0	5	4
6	0.1.1.2.5.1.1	unclassified	1	82	0	0	5	3	2	0	0	0	2	1	0	0	2	5	5	0	0	0	3	0	0	0	1	3	0	0	0	1	1	3	0	0	0	1	1	0	1	0	0	10	0	0	0	5	4
7	0.1.1.2.5.1.1.1	unclassified	1	82	0	0	5	3	2	0	0	0	2	1	0	0	2	5	5	0	0	0	3	0	0	0	1	3	0	0	0	1	1	3	0	0	0	1	1	0	1	0	0	10	0	0	0	5	4
8	0.1.1.2.5.1.1.1.1	unclassified	0	82	0	0	5	3	2	0	0	0	2	1	0	0	2	5	5	0	0	0	3	0	0	0	1	3	0	0	0	1	1	3	0	0	0	1	1	0	1	0	0	10	0	0	0	5	4
3	0.1.1.3	Dinoflagellata	1	255	0	1	0	13	8	0	3	8	8	1	0	6	0	2	4	0	0	7	6	23	0	0	1	1	8	0	2	3	9	8	0	1	2	8	21	1	0	2	7	3	0	7	4	2	5
4	0.1.1.3.1	Dinophyceae	4	255	0	1	0	13	8	0	3	8	8	1	0	6	0	2	4	0	0	7	6	23	0	0	1	1	8	0	2	3	9	8	0	1	2	8	21	1	0	2	7	3	0	7	4	2	5
5	0.1.1.3.1.1	Gymnodiniales	1	25	0	0	0	0	0	0	0	0	0	0	0	0	0	0	0	0	0	0	0	4	0	0	0	0	1	0	0	0	0	0	0	0	0	0	2	0	0	0	0	0	0	0	0	0	0
6	0.1.1.3.1.1.1	Gymnodiniaceae	1	25	0	0	0	0	0	0	0	0	0	0	0	0	0	0	0	0	0	0	0	4	0	0	0	0	1	0	0	0	0	0	0	0	0	0	2	0	0	0	0	0	0	0	0	0	0
7	0.1.1.3.1.1.1.1	Nusuttodinium	1	25	0	0	0	0	0	0	0	0	0	0	0	0	0	0	0	0	0	0	0	4	0	0	0	0	1	0	0	0	0	0	0	0	0	0	2	0	0	0	0	0	0	0	0	0	0
8	0.1.1.3.1.1.1.1.1	Nusuttodinium_aeruginosum	0	25	0	0	0	0	0	0	0	0	0	0	0	0	0	0	0	0	0	0	0	4	0	0	0	0	1	0	0	0	0	0	0	0	0	0	2	0	0	0	0	0	0	0	0	0	0
5	0.1.1.3.1.2	Peridiniales	1	101	0	0	0	3	3	0	0	0	2	1	0	0	0	1	0	0	0	1	4	3	0	0	0	1	7	0	0	0	8	3	0	0	0	4	13	1	0	1	3	3	0	0	0	2	5
6	0.1.1.3.1.2.1	Thoracosphaeraceae	1	101	0	0	0	3	3	0	0	0	2	1	0	0	0	1	0	0	0	1	4	3	0	0	0	1	7	0	0	0	8	3	0	0	0	4	13	1	0	1	3	3	0	0	0	2	5
7	0.1.1.3.1.2.1.1	Thoracosphaeraceae_X	1	101	0	0	0	3	3	0	0	0	2	1	0	0	0	1	0	0	0	1	4	3	0	0	0	1	7	0	0	0	8	3	0	0	0	4	13	1	0	1	3	3	0	0	0	2	5
8	0.1.1.3.1.2.1.1.1	Thoracosphaeraceae_X_sp.	0	101	0	0	0	3	3	0	0	0	2	1	0	0	0	1	0	0	0	1	4	3	0	0	0	1	7	0	0	0	8	3	0	0	0	4	13	1	0	1	3	3	0	0	0	2	5
5	0.1.1.3.1.3	Suessiales	2	125	0	1	0	10	5	0	3	8	6	0	0	6	0	1	4	0	0	6	2	12	0	0	1	0	0	0	2	3	1	5	0	1	2	4	6	0	0	1	4	0	0	7	4	0	0
6	0.1.1.3.1.3.1	Borghiellaceae	1	2	0	0	0	0	0	0	0	0	0	0	0	0	0	0	0	0	0	0	0	0	0	0	0	0	0	0	0	0	0	0	0	0	0	2	0	0	0	0	0	0	0	0	0	0	0
7	0.1.1.3.1.3.1.1	Borghiella	1	2	0	0	0	0	0	0	0	0	0	0	0	0	0	0	0	0	0	0	0	0	0	0	0	0	0	0	0	0	0	0	0	0	0	2	0	0	0	0	0	0	0	0	0	0	0
8	0.1.1.3.1.3.1.1.1	Borghiella_tenuissima	0	2	0	0	0	0	0	0	0	0	0	0	0	0	0	0	0	0	0	0	0	0	0	0	0	0	0	0	0	0	0	0	0	0	0	2	0	0	0	0	0	0	0	0	0	0	0
6	0.1.1.3.1.3.2	Suessiaceae	1	123	0	1	0	10	5	0	3	8	6	0	0	6	0	1	4	0	0	6	2	12	0	0	1	0	0	0	2	3	1	5	0	1	2	2	6	0	0	1	4	0	0	7	4	0	0
7	0.1.1.3.1.3.2.1	Asulcocephalium	1	123	0	1	0	10	5	0	3	8	6	0	0	6	0	1	4	0	0	6	2	12	0	0	1	0	0	0	2	3	1	5	0	1	2	2	6	0	0	1	4	0	0	7	4	0	0
8	0.1.1.3.1.3.2.1.1	Asulcocephalium_miricentonis	0	123	0	1	0	10	5	0	3	8	6	0	0	6	0	1	4	0	0	6	2	12	0	0	1	0	0	0	2	3	1	5	0	1	2	2	6	0	0	1	4	0	0	7	4	0	0
5	0.1.1.3.1.4	unclassified	1	4	0	0	0	0	0	0	0	0	0	0	0	0	0	0	0	0	0	0	0	4	0	0	0	0	0	0	0	0	0	0	0	0	0	0	0	0	0	0	0	0	0	0	0	0	0
6	0.1.1.3.1.4.1	unclassified	1	4	0	0	0	0	0	0	0	0	0	0	0	0	0	0	0	0	0	0	0	4	0	0	0	0	0	0	0	0	0	0	0	0	0	0	0	0	0	0	0	0	0	0	0	0	0
7	0.1.1.3.1.4.1.1	unclassified	1	4	0	0	0	0	0	0	0	0	0	0	0	0	0	0	0	0	0	0	0	4	0	0	0	0	0	0	0	0	0	0	0	0	0	0	0	0	0	0	0	0	0	0	0	0	0
8	0.1.1.3.1.4.1.1.1	unclassified	0	4	0	0	0	0	0	0	0	0	0	0	0	0	0	0	0	0	0	0	0	4	0	0	0	0	0	0	0	0	0	0	0	0	0	0	0	0	0	0	0	0	0	0	0	0	0
3	0.1.1.4	unclassified	1	578	6	5	1	8	4	9	5	13	4	10	3	3	6	3	20	10	18	10	10	12	7	12	2	4	10	16	12	0	21	6	6	7	9	11	7	4	6	6	7	10	3	7	10	12	7
4	0.1.1.4.1	unclassified	1	578	6	5	1	8	4	9	5	13	4	10	3	3	6	3	20	10	18	10	10	12	7	12	2	4	10	16	12	0	21	6	6	7	9	11	7	4	6	6	7	10	3	7	10	12	7
5	0.1.1.4.1.1	unclassified	1	578	6	5	1	8	4	9	5	13	4	10	3	3	6	3	20	10	18	10	10	12	7	12	2	4	10	16	12	0	21	6	6	7	9	11	7	4	6	6	7	10	3	7	10	12	7
6	0.1.1.4.1.1.1	unclassified	1	578	6	5	1	8	4	9	5	13	4	10	3	3	6	3	20	10	18	10	10	12	7	12	2	4	10	16	12	0	21	6	6	7	9	11	7	4	6	6	7	10	3	7	10	12	7
7	0.1.1.4.1.1.1.1	unclassified	1	578	6	5	1	8	4	9	5	13	4	10	3	3	6	3	20	10	18	10	10	12	7	12	2	4	10	16	12	0	21	6	6	7	9	11	7	4	6	6	7	10	3	7	10	12	7
8	0.1.1.4.1.1.1.1.1	unclassified	0	578	6	5	1	8	4	9	5	13	4	10	3	3	6	3	20	10	18	10	10	12	7	12	2	4	10	16	12	0	21	6	6	7	9	11	7	4	6	6	7	10	3	7	10	12	7
2	0.1.2	Amoebozoa	3	50385	499	560	427	602	697	670	766	793	746	606	734	737	706	355	842	428	431	539	666	539	860	713	869	529	704	444	479	450	689	722	577	400	631	649	739	677	610	329	612	474	864	710	620	541	636
3	0.1.2.1	Conosa	4	32489	325	330	292	430	473	545	603	560	587	411	512	416	455	176	436	184	277	399	446	350	553	460	696	356	464	203	210	224	332	519	321	194	400	379	536	402	393	144	391	271	342	520	383	363	496
4	0.1.2.1.1	Mycetozoa-Dictyostelea	1	422	3	5	25	2	5	4	5	9	20	7	0	14	9	4	4	12	8	2	5	5	8	1	2	11	4	1	4	5	2	6	4	2	9	5	5	3	3	1	5	3	3	2	4	3	0
5	0.1.2.1.1.1	Dictyosteliida	2	422	3	5	25	2	5	4	5	9	20	7	0	14	9	4	4	12	8	2	5	5	8	1	2	11	4	1	4	5	2	6	4	2	9	5	5	3	3	1	5	3	3	2	4	3	0
6	0.1.2.1.1.1.1	Dictyosteliida-Group-IV	1	419	3	5	25	2	5	4	5	9	20	7	0	14	9	4	4	12	8	2	5	5	8	1	2	11	4	1	4	5	2	6	4	2	9	5	5	3	3	1	5	3	3	0	4	3	0
7	0.1.2.1.1.1.1.1	Dictyostelium-Group-IV	2	419	3	5	25	2	5	4	5	9	20	7	0	14	9	4	4	12	8	2	5	5	8	1	2	11	4	1	4	5	2	6	4	2	9	5	5	3	3	1	5	3	3	0	4	3	0
8	0.1.2.1.1.1.1.1.1	Dictyostelium_mucoroides	0	10	0	0	1	0	0	0	0	0	0	0	0	1	0	0	1	0	0	0	0	0	0	0	0	2	0	0	0	0	0	0	0	0	0	0	0	0	0	0	0	0	0	0	0	0	0
8	0.1.2.1.1.1.1.1.2	Dictyostelium_sphaerocephalum	0	409	3	5	24	2	5	4	5	9	20	7	0	13	9	4	3	12	8	2	5	5	8	1	2	9	4	1	4	5	2	6	4	2	9	5	5	3	3	1	5	3	3	0	4	3	0
6	0.1.2.1.1.1.2	Dictyosteliida_X	1	3	0	0	0	0	0	0	0	0	0	0	0	0	0	0	0	0	0	0	0	0	0	0	0	0	0	0	0	0	0	0	0	0	0	0	0	0	0	0	0	0	0	2	0	0	0
7	0.1.2.1.1.1.2.1	Dictyostelium	1	3	0	0	0	0	0	0	0	0	0	0	0	0	0	0	0	0	0	0	0	0	0	0	0	0	0	0	0	0	0	0	0	0	0	0	0	0	0	0	0	0	0	2	0	0	0
8	0.1.2.1.1.1.2.1.1	Dictyostelium_polycephalum	0	3	0	0	0	0	0	0	0	0	0	0	0	0	0	0	0	0	0	0	0	0	0	0	0	0	0	0	0	0	0	0	0	0	0	0	0	0	0	0	0	0	0	2	0	0	0
4	0.1.2.1.2	Mycetozoa-Myxogastrea	3	103	0	2	0	0	2	2	1	1	1	1	1	3	1	0	0	0	1	1	3	0	4	1	3	0	5	0	0	1	0	0	1	0	1	0	0	2	2	1	0	0	1	2	1	1	0
5	0.1.2.1.2.1	Stemonitales-Physarales	3	86	0	2	0	0	2	2	1	1	0	1	1	1	1	0	0	0	1	1	1	0	4	1	1	0	5	0	0	1	0	0	1	0	0	0	0	2	2	0	0	0	1	2	1	1	0
6	0.1.2.1.2.1.1	Didymiaceae	1	26	0	1	0	0	0	0	0	0	0	0	0	0	0	0	0	0	0	0	0	0	1	1	0	0	4	0	0	0	0	0	0	0	0	0	0	0	0	0	0	0	0	0	1	0	0
7	0.1.2.1.2.1.1.1	Didymium	1	26	0	1	0	0	0	0	0	0	0	0	0	0	0	0	0	0	0	0	0	0	1	1	0	0	4	0	0	0	0	0	0	0	0	0	0	0	0	0	0	0	0	0	1	0	0
8	0.1.2.1.2.1.1.1.1	Didymium_anellus	0	26	0	1	0	0	0	0	0	0	0	0	0	0	0	0	0	0	0	0	0	0	1	1	0	0	4	0	0	0	0	0	0	0	0	0	0	0	0	0	0	0	0	0	1	0	0
6	0.1.2.1.2.1.2	Physaraceae	1	3	0	0	0	0	0	0	0	0	0	0	0	0	0	0	0	0	0	0	0	0	0	0	0	0	0	0	0	0	0	0	0	0	0	0	0	0	0	0	0	0	0	0	0	1	0
7	0.1.2.1.2.1.2.1	Hyperamoeba	1	3	0	0	0	0	0	0	0	0	0	0	0	0	0	0	0	0	0	0	0	0	0	0	0	0	0	0	0	0	0	0	0	0	0	0	0	0	0	0	0	0	0	0	0	1	0
8	0.1.2.1.2.1.2.1.1	Hyperamoeba_sp.	0	3	0	0	0	0	0	0	0	0	0	0	0	0	0	0	0	0	0	0	0	0	0	0	0	0	0	0	0	0	0	0	0	0	0	0	0	0	0	0	0	0	0	0	0	1	0
6	0.1.2.1.2.1.3	unclassified	1	57	0	1	0	0	2	2	1	1	0	1	1	1	1	0	0	0	1	1	1	0	3	0	1	0	1	0	0	1	0	0	1	0	0	0	0	2	2	0	0	0	1	2	0	0	0
7	0.1.2.1.2.1.3.1	unclassified	1	57	0	1	0	0	2	2	1	1	0	1	1	1	1	0	0	0	1	1	1	0	3	0	1	0	1	0	0	1	0	0	1	0	0	0	0	2	2	0	0	0	1	2	0	0	0
8	0.1.2.1.2.1.3.1.1	unclassified	0	57	0	1	0	0	2	2	1	1	0	1	1	1	1	0	0	0	1	1	1	0	3	0	1	0	1	0	0	1	0	0	1	0	0	0	0	2	2	0	0	0	1	2	0	0	0
5	0.1.2.1.2.2	Trichiales	1	13	0	0	0	0	0	0	0	0	1	0	0	2	0	0	0	0	0	0	2	0	0	0	2	0	0	0	0	0	0	0	0	0	1	0	0	0	0	1	0	0	0	0	0	0	0
6	0.1.2.1.2.2.1	Trichiaceae	2	13	0	0	0	0	0	0	0	0	1	0	0	2	0	0	0	0	0	0	2	0	0	0	2	0	0	0	0	0	0	0	0	0	1	0	0	0	0	1	0	0	0	0	0	0	0
7	0.1.2.1.2.2.1.1	Perichaena	1	4	0	0	0	0	0	0	0	0	0	0	0	1	0	0	0	0	0	0	0	0	0	0	0	0	0	0	0	0	0	0	0	0	1	0	0	0	0	0	0	0	0	0	0	0	0
8	0.1.2.1.2.2.1.1.1	Perichaena_depressa	0	4	0	0	0	0	0	0	0	0	0	0	0	1	0	0	0	0	0	0	0	0	0	0	0	0	0	0	0	0	0	0	0	0	1	0	0	0	0	0	0	0	0	0	0	0	0
7	0.1.2.1.2.2.1.2	unclassified	1	9	0	0	0	0	0	0	0	0	1	0	0	1	0	0	0	0	0	0	2	0	0	0	2	0	0	0	0	0	0	0	0	0	0	0	0	0	0	1	0	0	0	0	0	0	0
8	0.1.2.1.2.2.1.2.1	unclassified	0	9	0	0	0	0	0	0	0	0	1	0	0	1	0	0	0	0	0	0	2	0	0	0	2	0	0	0	0	0	0	0	0	0	0	0	0	0	0	1	0	0	0	0	0	0	0
5	0.1.2.1.2.3	unclassified	1	4	0	0	0	0	0	0	0	0	0	0	0	0	0	0	0	0	0	0	0	0	0	0	0	0	0	0	0	0	0	0	0	0	0	0	0	0	0	0	0	0	0	0	0	0	0
6	0.1.2.1.2.3.1	unclassified	1	4	0	0	0	0	0	0	0	0	0	0	0	0	0	0	0	0	0	0	0	0	0	0	0	0	0	0	0	0	0	0	0	0	0	0	0	0	0	0	0	0	0	0	0	0	0
7	0.1.2.1.2.3.1.1	unclassified	1	4	0	0	0	0	0	0	0	0	0	0	0	0	0	0	0	0	0	0	0	0	0	0	0	0	0	0	0	0	0	0	0	0	0	0	0	0	0	0	0	0	0	0	0	0	0
8	0.1.2.1.2.3.1.1.1	unclassified	0	4	0	0	0	0	0	0	0	0	0	0	0	0	0	0	0	0	0	0	0	0	0	0	0	0	0	0	0	0	0	0	0	0	0	0	0	0	0	0	0	0	0	0	0	0	0
4	0.1.2.1.3	Variosea	2	31783	318	323	265	426	462	532	595	543	565	402	510	397	444	172	432	172	266	390	436	344	539	458	686	339	454	202	204	215	330	506	315	192	388	370	523	395	388	142	383	268	336	516	377	359	494
5	0.1.2.1.3.1	ATCC50593-Flamella-WIM80-lineage	2	1556	13	8	16	20	24	15	35	25	19	25	18	20	37	11	19	14	28	17	14	16	20	23	27	8	23	14	20	15	24	25	22	20	20	23	16	12	17	6	15	12	19	25	18	24	9
6	0.1.2.1.3.1.1	Flamella-lineage	3	1426	10	8	11	19	24	15	32	25	18	23	17	20	34	11	19	14	27	13	13	11	14	19	26	8	22	14	20	14	24	22	22	20	19	21	13	12	14	6	14	11	16	25	17	21	4
7	0.1.2.1.3.1.1.1	Flamella	5	1207	7	8	8	14	19	14	27	14	15	22	14	15	28	10	16	11	17	11	12	7	14	18	26	7	19	14	14	12	20	16	19	20	18	20	11	8	10	5	11	11	12	21	14	15	4
8	0.1.2.1.3.1.1.1.1	Flamella_arnhemensis	0	268	1	3	1	3	5	1	7	1	1	1	8	2	3	1	3	1	2	2	1	3	4	5	12	1	0	0	1	2	8	4	7	3	2	7	1	5	5	0	4	5	1	5	7	4	3
8	0.1.2.1.3.1.1.1.2	Flamella_balnearia	0	47	1	0	0	0	0	0	3	3	0	0	0	0	0	3	0	1	2	0	1	0	1	0	0	0	1	1	0	1	0	2	1	0	0	1	0	0	2	0	0	0	0	0	1	0	0
8	0.1.2.1.3.1.1.1.3	Flamella_operculata	0	325	1	2	3	7	6	3	6	5	4	10	4	5	9	3	4	5	5	4	1	1	3	3	5	1	5	5	7	6	6	3	6	4	7	3	3	1	1	4	2	0	8	10	1	4	0
8	0.1.2.1.3.1.1.1.4	Flamella_sp.	0	92	1	0	0	0	3	1	5	1	3	1	0	0	2	0	3	0	2	0	3	0	0	2	1	0	0	1	1	0	0	1	1	5	0	0	3	2	1	0	0	0	1	0	0	0	0
8	0.1.2.1.3.1.1.1.5	unclassified	0	475	3	3	4	4	5	9	6	4	7	10	2	8	14	3	6	4	6	5	6	3	6	8	8	5	13	7	5	3	6	6	4	8	9	9	4	0	1	1	5	6	2	6	5	7	1
7	0.1.2.1.3.1.1.2	Flamella-lineage_X	1	154	2	0	2	3	2	1	3	8	2	1	2	2	2	1	2	2	9	1	1	4	0	1	0	1	2	0	3	1	4	4	2	0	1	1	2	2	3	1	3	0	1	3	1	2	0
8	0.1.2.1.3.1.1.2.1	Flamella-lineage_X_sp.	0	154	2	0	2	3	2	1	3	8	2	1	2	2	2	1	2	2	9	1	1	4	0	1	0	1	2	0	3	1	4	4	2	0	1	1	2	2	3	1	3	0	1	3	1	2	0
7	0.1.2.1.3.1.1.3	unclassified	1	65	1	0	1	2	3	0	2	3	1	0	1	3	4	0	1	1	1	1	0	0	0	0	0	0	1	0	3	1	0	2	1	0	0	0	0	2	1	0	0	0	3	1	2	4	0
8	0.1.2.1.3.1.1.3.1	unclassified	0	65	1	0	1	2	3	0	2	3	1	0	1	3	4	0	1	1	1	1	0	0	0	0	0	0	1	0	3	1	0	2	1	0	0	0	0	2	1	0	0	0	3	1	2	4	0
6	0.1.2.1.3.1.2	WIM80-lineage	1	130	3	0	5	1	0	0	3	0	1	2	1	0	3	0	0	0	1	4	1	5	6	4	1	0	1	0	0	1	0	3	0	0	1	2	3	0	3	0	1	1	3	0	1	3	5
7	0.1.2.1.3.1.2.1	WIM80-lineage_X	1	130	3	0	5	1	0	0	3	0	1	2	1	0	3	0	0	0	1	4	1	5	6	4	1	0	1	0	0	1	0	3	0	0	1	2	3	0	3	0	1	1	3	0	1	3	5
8	0.1.2.1.3.1.2.1.1	WIM80-lineage_X_sp.	0	130	3	0	5	1	0	0	3	0	1	2	1	0	3	0	0	0	1	4	1	5	6	4	1	0	1	0	0	1	0	3	0	0	1	2	3	0	3	0	1	1	3	0	1	3	5
5	0.1.2.1.3.2	Variosea_X	12	30227	305	315	249	406	438	517	560	518	546	377	492	377	407	161	413	158	238	373	422	328	519	435	659	331	431	188	184	200	306	481	293	172	368	347	507	383	371	136	368	256	317	491	359	335	485
6	0.1.2.1.3.2.1	AND16-lineage	1	4817	36	53	42	44	45	77	101	81	78	73	84	89	68	34	58	23	38	33	70	50	74	48	105	63	58	46	37	31	39	72	55	34	47	67	77	54	63	21	58	45	50	65	57	82	75
7	0.1.2.1.3.2.1.1	AND16-lineage_X	1	4817	36	53	42	44	45	77	101	81	78	73	84	89	68	34	58	23	38	33	70	50	74	48	105	63	58	46	37	31	39	72	55	34	47	67	77	54	63	21	58	45	50	65	57	82	75
8	0.1.2.1.3.2.1.1.1	AND16-lineage_X_sp.	0	4817	36	53	42	44	45	77	101	81	78	73	84	89	68	34	58	23	38	33	70	50	74	48	105	63	58	46	37	31	39	72	55	34	47	67	77	54	63	21	58	45	50	65	57	82	75
6	0.1.2.1.3.2.2	Acramoebidae	3	1733	12	31	10	14	16	33	41	21	19	15	40	25	23	13	17	11	14	28	20	23	29	23	31	19	11	6	7	13	8	34	5	9	22	22	38	19	20	3	34	14	17	32	13	14	20
7	0.1.2.1.3.2.2.1	Acramoeba	1	1337	6	24	7	10	12	30	35	20	8	9	31	24	19	9	14	9	14	18	18	19	22	16	29	13	9	3	3	10	7	23	5	8	14	16	31	16	12	2	28	11	11	26	9	9	17
8	0.1.2.1.3.2.2.1.1	Acramoeba_dendroida	0	1337	6	24	7	10	12	30	35	20	8	9	31	24	19	9	14	9	14	18	18	19	22	16	29	13	9	3	3	10	7	23	5	8	14	16	31	16	12	2	28	11	11	26	9	9	17
7	0.1.2.1.3.2.2.2	Acramoebidae_X	1	5	0	1	0	0	0	0	0	0	0	0	0	0	0	0	0	0	0	0	0	0	0	0	0	0	0	0	0	0	0	0	0	0	0	0	0	0	1	0	0	0	0	0	0	0	0
8	0.1.2.1.3.2.2.2.1	Acramoebidae_X_sp.	0	5	0	1	0	0	0	0	0	0	0	0	0	0	0	0	0	0	0	0	0	0	0	0	0	0	0	0	0	0	0	0	0	0	0	0	0	0	1	0	0	0	0	0	0	0	0
7	0.1.2.1.3.2.2.3	unclassified	1	391	6	6	3	4	4	3	6	1	11	6	9	1	4	4	3	2	0	10	2	4	7	7	2	6	2	3	4	3	1	11	0	1	8	6	7	3	7	1	6	3	6	6	4	5	3
8	0.1.2.1.3.2.2.3.1	unclassified	0	391	6	6	3	4	4	3	6	1	11	6	9	1	4	4	3	2	0	10	2	4	7	7	2	6	2	3	4	3	1	11	0	1	8	6	7	3	7	1	6	3	6	6	4	5	3
6	0.1.2.1.3.2.3	Filamoebidae	1	3883	32	37	27	27	56	58	69	89	55	38	76	52	44	21	46	21	21	43	43	56	78	61	102	41	61	19	17	18	24	59	37	25	60	41	66	42	60	16	37	28	29	70	41	40	55
7	0.1.2.1.3.2.3.1	Filamoeba	4	3883	32	37	27	27	56	58	69	89	55	38	76	52	44	21	46	21	21	43	43	56	78	61	102	41	61	19	17	18	24	59	37	25	60	41	66	42	60	16	37	28	29	70	41	40	55
8	0.1.2.1.3.2.3.1.1	Filamoeba_nolandi	0	572	2	5	7	8	8	8	8	19	7	9	11	13	3	4	8	4	4	6	9	17	20	5	8	6	8	2	3	4	4	13	4	3	12	6	7	3	5	3	4	4	3	10	4	6	8
8	0.1.2.1.3.2.3.1.2	Filamoeba_sinensis	0	51	1	1	0	1	0	2	0	1	2	0	0	1	1	0	0	1	0	1	0	1	2	2	1	0	1	0	0	0	0	0	2	0	1	0	2	1	0	1	0	2	1	0	0	2	0
8	0.1.2.1.3.2.3.1.3	Filamoeba_sp.	0	3059	28	28	17	18	42	40	55	64	41	29	64	36	38	17	34	13	16	35	30	35	49	52	89	34	50	15	13	14	18	43	30	21	46	33	57	34	49	11	33	17	20	56	32	32	47
8	0.1.2.1.3.2.3.1.4	unclassified	0	201	1	3	3	0	6	8	6	5	5	0	1	2	2	0	4	3	1	1	4	3	7	2	4	1	2	2	1	0	2	3	1	1	1	2	0	4	6	1	0	5	5	4	5	0	0
6	0.1.2.1.3.2.4	Mb5C-lineage	1	1787	9	28	18	31	10	14	15	17	22	43	23	32	25	6	30	16	20	26	19	21	36	24	24	24	10	15	18	18	29	23	24	15	17	22	20	11	33	9	21	17	43	18	27	40	17
7	0.1.2.1.3.2.4.1	Mb5C-lineage_X	1	1787	9	28	18	31	10	14	15	17	22	43	23	32	25	6	30	16	20	26	19	21	36	24	24	24	10	15	18	18	29	23	24	15	17	22	20	11	33	9	21	17	43	18	27	40	17
8	0.1.2.1.3.2.4.1.1	Mb5C-lineage_X_sp.	0	1787	9	28	18	31	10	14	15	17	22	43	23	32	25	6	30	16	20	26	19	21	36	24	24	24	10	15	18	18	29	23	24	15	17	22	20	11	33	9	21	17	43	18	27	40	17
6	0.1.2.1.3.2.5	Phalansteriidae	1	1482	17	11	8	30	38	28	22	18	28	15	26	12	13	3	24	13	4	23	33	17	24	19	22	10	18	9	10	10	19	27	18	6	11	21	35	21	11	2	8	10	16	19	19	15	44
7	0.1.2.1.3.2.5.1	Phalansterium	2	1482	17	11	8	30	38	28	22	18	28	15	26	12	13	3	24	13	4	23	33	17	24	19	22	10	18	9	10	10	19	27	18	6	11	21	35	21	11	2	8	10	16	19	19	15	44
8	0.1.2.1.3.2.5.1.1	Phalansterium_sp.	0	1162	12	6	6	25	30	24	18	16	20	13	19	11	11	3	20	10	4	15	25	14	21	17	20	8	11	7	8	9	12	20	13	4	9	15	24	18	9	1	7	6	15	14	16	11	40
8	0.1.2.1.3.2.5.1.2	unclassified	0	320	5	5	2	5	8	4	4	2	8	2	7	1	2	0	4	3	0	8	8	3	3	2	2	2	7	2	2	1	7	7	5	2	2	6	11	3	2	1	1	4	1	5	3	4	4
6	0.1.2.1.3.2.6	Protosteliids	1	2	0	0	0	0	0	0	0	0	0	0	0	0	0	0	0	0	0	0	0	0	0	0	0	0	0	0	0	0	0	0	0	0	0	0	0	0	0	0	0	0	0	0	0	0	0
7	0.1.2.1.3.2.6.1	Protostelium	1	2	0	0	0	0	0	0	0	0	0	0	0	0	0	0	0	0	0	0	0	0	0	0	0	0	0	0	0	0	0	0	0	0	0	0	0	0	0	0	0	0	0	0	0	0	0
8	0.1.2.1.3.2.6.1.1	Protostelium_sp.	0	2	0	0	0	0	0	0	0	0	0	0	0	0	0	0	0	0	0	0	0	0	0	0	0	0	0	0	0	0	0	0	0	0	0	0	0	0	0	0	0	0	0	0	0	0	0
6	0.1.2.1.3.2.7	Schizoplasmodiids	1	1747	19	9	11	36	39	46	22	26	46	21	17	19	25	8	25	8	14	30	35	17	18	27	36	12	24	6	11	7	18	34	26	4	22	32	34	44	22	7	22	10	16	22	31	9	51
7	0.1.2.1.3.2.7.1	unclassified	1	1747	19	9	11	36	39	46	22	26	46	21	17	19	25	8	25	8	14	30	35	17	18	27	36	12	24	6	11	7	18	34	26	4	22	32	34	44	22	7	22	10	16	22	31	9	51
8	0.1.2.1.3.2.7.1.1	unclassified	0	1747	19	9	11	36	39	46	22	26	46	21	17	19	25	8	25	8	14	30	35	17	18	27	36	12	24	6	11	7	18	34	26	4	22	32	34	44	22	7	22	10	16	22	31	9	51
6	0.1.2.1.3.2.8	Variosea_XX	1	1144	17	12	14	16	16	11	16	19	22	6	25	12	11	8	22	15	13	14	21	17	25	16	21	15	10	11	2	8	8	18	12	6	15	9	20	25	12	5	14	12	10	14	13	9	13
7	0.1.2.1.3.2.8.1	Variosea_XXX	1	1144	17	12	14	16	16	11	16	19	22	6	25	12	11	8	22	15	13	14	21	17	25	16	21	15	10	11	2	8	8	18	12	6	15	9	20	25	12	5	14	12	10	14	13	9	13
8	0.1.2.1.3.2.8.1.1	Variosea_XXX_sp.	0	1144	17	12	14	16	16	11	16	19	22	6	25	12	11	8	22	15	13	14	21	17	25	16	21	15	10	11	2	8	8	18	12	6	15	9	20	25	12	5	14	12	10	14	13	9	13
6	0.1.2.1.3.2.9	WIM-1-lineage	1	312	1	4	3	9	0	4	7	7	6	3	5	4	6	0	4	2	4	4	4	6	8	7	8	5	7	1	0	5	7	2	3	1	6	4	3	2	1	2	10	3	2	6	5	2	0
7	0.1.2.1.3.2.9.1	WIM-1-lineage_X	1	312	1	4	3	9	0	4	7	7	6	3	5	4	6	0	4	2	4	4	4	6	8	7	8	5	7	1	0	5	7	2	3	1	6	4	3	2	1	2	10	3	2	6	5	2	0
8	0.1.2.1.3.2.9.1.1	WIM-1-lineage_X_sp.	0	312	1	4	3	9	0	4	7	7	6	3	5	4	6	0	4	2	4	4	4	6	8	7	8	5	7	1	0	5	7	2	3	1	6	4	3	2	1	2	10	3	2	6	5	2	0
6	0.1.2.1.3.2.10	WIM1-lineage	1	434	5	7	3	7	1	7	5	9	4	7	3	7	2	4	3	2	7	4	4	7	13	10	3	5	4	7	0	6	6	11	5	3	5	5	4	5	5	4	8	4	5	7	0	4	6
7	0.1.2.1.3.2.10.1	WIM1-lineage_X	1	434	5	7	3	7	1	7	5	9	4	7	3	7	2	4	3	2	7	4	4	7	13	10	3	5	4	7	0	6	6	11	5	3	5	5	4	5	5	4	8	4	5	7	0	4	6
8	0.1.2.1.3.2.10.1.1	WIM1-lineage_X_sp.	0	434	5	7	3	7	1	7	5	9	4	7	3	7	2	4	3	2	7	4	4	7	13	10	3	5	4	7	0	6	6	11	5	3	5	5	4	5	5	4	8	4	5	7	0	4	6
6	0.1.2.1.3.2.11	WIM5-lineage	1	135	2	1	1	0	0	0	2	1	6	0	1	7	0	3	2	0	0	1	6	3	0	4	4	1	8	6	1	0	0	0	3	0	4	5	1	3	1	1	2	4	0	3	0	0	2
7	0.1.2.1.3.2.11.1	WIM5-lineage_X	1	135	2	1	1	0	0	0	2	1	6	0	1	7	0	3	2	0	0	1	6	3	0	4	4	1	8	6	1	0	0	0	3	0	4	5	1	3	1	1	2	4	0	3	0	0	2
8	0.1.2.1.3.2.11.1.1	WIM5-lineage_X_sp.	0	135	2	1	1	0	0	0	2	1	6	0	1	7	0	3	2	0	0	1	6	3	0	4	4	1	8	6	1	0	0	0	3	0	4	5	1	3	1	1	2	4	0	3	0	0	2
6	0.1.2.1.3.2.12	unclassified	1	12751	155	122	112	192	217	239	260	230	260	156	192	118	190	61	182	47	103	167	167	111	214	196	303	136	220	62	81	84	148	201	105	69	159	119	209	157	143	66	154	109	129	235	153	120	202
7	0.1.2.1.3.2.12.1	unclassified	1	12751	155	122	112	192	217	239	260	230	260	156	192	118	190	61	182	47	103	167	167	111	214	196	303	136	220	62	81	84	148	201	105	69	159	119	209	157	143	66	154	109	129	235	153	120	202
8	0.1.2.1.3.2.12.1.1	unclassified	0	12751	155	122	112	192	217	239	260	230	260	156	192	118	190	61	182	47	103	167	167	111	214	196	303	136	220	62	81	84	148	201	105	69	159	119	209	157	143	66	154	109	129	235	153	120	202
4	0.1.2.1.4	unclassified	1	181	4	0	2	2	4	7	2	7	1	1	1	2	1	0	0	0	2	6	2	1	2	0	5	6	1	0	2	3	0	7	1	0	2	4	8	2	0	0	3	0	2	0	1	0	2
5	0.1.2.1.4.1	unclassified	1	181	4	0	2	2	4	7	2	7	1	1	1	2	1	0	0	0	2	6	2	1	2	0	5	6	1	0	2	3	0	7	1	0	2	4	8	2	0	0	3	0	2	0	1	0	2
6	0.1.2.1.4.1.1	unclassified	1	181	4	0	2	2	4	7	2	7	1	1	1	2	1	0	0	0	2	6	2	1	2	0	5	6	1	0	2	3	0	7	1	0	2	4	8	2	0	0	3	0	2	0	1	0	2
7	0.1.2.1.4.1.1.1	unclassified	1	181	4	0	2	2	4	7	2	7	1	1	1	2	1	0	0	0	2	6	2	1	2	0	5	6	1	0	2	3	0	7	1	0	2	4	8	2	0	0	3	0	2	0	1	0	2
8	0.1.2.1.4.1.1.1.1	unclassified	0	181	4	0	2	2	4	7	2	7	1	1	1	2	1	0	0	0	2	6	2	1	2	0	5	6	1	0	2	3	0	7	1	0	2	4	8	2	0	0	3	0	2	0	1	0	2
3	0.1.2.2	Lobosa	5	17155	166	221	129	162	203	116	157	227	153	187	213	312	239	175	391	242	151	128	204	185	295	242	158	164	231	235	261	222	347	192	247	202	224	260	176	267	207	181	217	178	512	183	231	172	132
4	0.1.2.2.1	Discosea-Flabellinia	1	100	1	3	0	1	5	0	0	0	3	1	0	0	0	3	0	0	0	3	2	3	0	1	0	5	2	1	1	0	0	1	2	0	1	3	2	0	6	6	2	15	0	0	0	1	0
5	0.1.2.2.1.1	Dactylopodida	1	100	1	3	0	1	5	0	0	0	3	1	0	0	0	3	0	0	0	3	2	3	0	1	0	5	2	1	1	0	0	1	2	0	1	3	2	0	6	6	2	15	0	0	0	1	0
6	0.1.2.2.1.1.1	Vexilliferidae	1	100	1	3	0	1	5	0	0	0	3	1	0	0	0	3	0	0	0	3	2	3	0	1	0	5	2	1	1	0	0	1	2	0	1	3	2	0	6	6	2	15	0	0	0	1	0
7	0.1.2.2.1.1.1.1	Vexillifera	3	100	1	3	0	1	5	0	0	0	3	1	0	0	0	3	0	0	0	3	2	3	0	1	0	5	2	1	1	0	0	1	2	0	1	3	2	0	6	6	2	15	0	0	0	1	0
8	0.1.2.2.1.1.1.1.1	Vexillifera_fluvialis	0	41	1	0	0	0	4	0	0	0	1	1	0	0	0	1	0	0	0	1	0	1	0	1	0	2	2	1	0	0	0	0	0	0	0	0	0	0	3	3	0	3	0	0	0	0	0
8	0.1.2.2.1.1.1.1.2	Vexillifera_sp.	0	49	0	0	0	1	1	0	0	0	2	0	0	0	0	2	0	0	0	2	2	2	0	0	0	2	0	0	1	0	0	1	2	0	1	2	2	0	2	3	2	12	0	0	0	1	0
8	0.1.2.2.1.1.1.1.3	unclassified	0	10	0	3	0	0	0	0	0	0	0	0	0	0	0	0	0	0	0	0	0	0	0	0	0	1	0	0	0	0	0	0	0	0	0	1	0	0	1	0	0	0	0	0	0	0	0
4	0.1.2.2.2	Lobosa-G1	1	81	0	1	0	1	2	2	0	1	2	1	0	2	0	0	0	2	0	0	1	1	2	2	2	1	1	3	1	0	1	0	1	2	3	2	2	3	1	0	0	0	2	0	1	0	1
5	0.1.2.2.2.1	Lobosa-G1_X	1	81	0	1	0	1	2	2	0	1	2	1	0	2	0	0	0	2	0	0	1	1	2	2	2	1	1	3	1	0	1	0	1	2	3	2	2	3	1	0	0	0	2	0	1	0	1
6	0.1.2.2.2.1.1	Lobosa-G1_XX	1	81	0	1	0	1	2	2	0	1	2	1	0	2	0	0	0	2	0	0	1	1	2	2	2	1	1	3	1	0	1	0	1	2	3	2	2	3	1	0	0	0	2	0	1	0	1
7	0.1.2.2.2.1.1.1	Lobosa-G1_XXX	1	81	0	1	0	1	2	2	0	1	2	1	0	2	0	0	0	2	0	0	1	1	2	2	2	1	1	3	1	0	1	0	1	2	3	2	2	3	1	0	0	0	2	0	1	0	1
8	0.1.2.2.2.1.1.1.1	Lobosa-G1_XXX_sp.	0	81	0	1	0	1	2	2	0	1	2	1	0	2	0	0	0	2	0	0	1	1	2	2	2	1	1	3	1	0	1	0	1	2	3	2	2	3	1	0	0	0	2	0	1	0	1
4	0.1.2.2.3	Lobosa_X	4	1385	16	17	17	17	12	21	14	18	12	20	43	24	24	6	19	15	16	17	8	13	47	32	14	10	16	48	9	13	9	14	15	7	7	9	9	11	20	9	14	4	37	20	11	16	14
5	0.1.2.2.3.1	Centramoebida	2	331	2	1	4	1	8	4	3	4	2	6	6	8	4	2	7	3	3	2	6	6	12	12	5	6	5	3	3	3	4	4	4	0	0	2	3	4	8	1	4	0	5	3	3	6	2
6	0.1.2.2.3.1.1	Balamuthiidae	3	247	2	1	2	1	2	3	3	4	2	4	6	7	3	2	7	2	1	1	2	3	12	11	5	4	5	3	1	2	3	2	1	0	0	1	3	0	3	1	3	0	5	1	3	3	1
7	0.1.2.2.3.1.1.1	Balamuthia	1	18	0	0	0	0	0	0	0	1	1	0	1	0	0	0	0	0	0	0	0	0	0	0	0	0	1	0	0	0	0	0	0	0	0	0	1	0	1	0	1	0	0	0	0	0	0
8	0.1.2.2.3.1.1.1.1	Balamuthia_mandrillaris	0	18	0	0	0	0	0	0	0	1	1	0	1	0	0	0	0	0	0	0	0	0	0	0	0	0	1	0	0	0	0	0	0	0	0	0	1	0	1	0	1	0	0	0	0	0	0
7	0.1.2.2.3.1.1.2	Balamuthiidae_X	1	124	1	1	0	1	0	1	2	0	0	1	5	3	2	2	3	2	0	0	1	3	7	5	3	2	1	1	0	1	3	2	0	0	0	0	1	0	1	1	1	0	4	0	3	2	1
8	0.1.2.2.3.1.1.2.1	Balamuthiidae_X_sp.	0	124	1	1	0	1	0	1	2	0	0	1	5	3	2	2	3	2	0	0	1	3	7	5	3	2	1	1	0	1	3	2	0	0	0	0	1	0	1	1	1	0	4	0	3	2	1
7	0.1.2.2.3.1.1.3	unclassified	1	105	1	0	2	0	2	2	1	3	1	3	0	4	1	0	4	0	1	1	1	0	5	6	2	2	3	2	1	1	0	0	1	0	0	1	1	0	1	0	1	0	1	1	0	1	0
8	0.1.2.2.3.1.1.3.1	unclassified	0	105	1	0	2	0	2	2	1	3	1	3	0	4	1	0	4	0	1	1	1	0	5	6	2	2	3	2	1	1	0	0	1	0	0	1	1	0	1	0	1	0	1	1	0	1	0
6	0.1.2.2.3.1.2	Endostelium-lineage	1	84	0	0	2	0	6	1	0	0	0	2	0	1	1	0	0	1	2	1	4	3	0	1	0	2	0	0	2	1	1	2	3	0	0	1	0	4	5	0	1	0	0	2	0	3	1
7	0.1.2.2.3.1.2.1	Endostelium	1	84	0	0	2	0	6	1	0	0	0	2	0	1	1	0	0	1	2	1	4	3	0	1	0	2	0	0	2	1	1	2	3	0	0	1	0	4	5	0	1	0	0	2	0	3	1
8	0.1.2.2.3.1.2.1.1	unclassified	0	84	0	0	2	0	6	1	0	0	0	2	0	1	1	0	0	1	2	1	4	3	0	1	0	2	0	0	2	1	1	2	3	0	0	1	0	4	5	0	1	0	0	2	0	3	1
5	0.1.2.2.3.2	Himatismenida	1	28	0	2	2	0	0	1	0	2	0	1	1	0	0	0	0	0	0	0	0	0	1	1	0	0	0	1	0	0	0	1	0	0	1	0	0	1	1	0	3	0	1	0	0	0	0
6	0.1.2.2.3.2.1	Cochliopodiidae	1	28	0	2	2	0	0	1	0	2	0	1	1	0	0	0	0	0	0	0	0	0	1	1	0	0	0	1	0	0	0	1	0	0	1	0	0	1	1	0	3	0	1	0	0	0	0
7	0.1.2.2.3.2.1.1	Cochliopodium	1	28	0	2	2	0	0	1	0	2	0	1	1	0	0	0	0	0	0	0	0	0	1	1	0	0	0	1	0	0	0	1	0	0	1	0	0	1	1	0	3	0	1	0	0	0	0
8	0.1.2.2.3.2.1.1.1	unclassified	0	28	0	2	2	0	0	1	0	2	0	1	1	0	0	0	0	0	0	0	0	0	1	1	0	0	0	1	0	0	0	1	0	0	1	0	0	1	1	0	3	0	1	0	0	0	0
5	0.1.2.2.3.3	Lobosa_XX	1	964	12	14	10	16	4	16	9	11	10	13	35	12	19	4	12	12	10	14	2	7	34	18	7	4	10	43	6	10	5	8	9	6	6	6	4	6	10	7	6	4	31	15	8	9	11
6	0.1.2.2.3.3.1	LKM74-lineage	1	964	12	14	10	16	4	16	9	11	10	13	35	12	19	4	12	12	10	14	2	7	34	18	7	4	10	43	6	10	5	8	9	6	6	6	4	6	10	7	6	4	31	15	8	9	11
7	0.1.2.2.3.3.1.1	LKM74-lineage_X	1	964	12	14	10	16	4	16	9	11	10	13	35	12	19	4	12	12	10	14	2	7	34	18	7	4	10	43	6	10	5	8	9	6	6	6	4	6	10	7	6	4	31	15	8	9	11
8	0.1.2.2.3.3.1.1.1	LKM74-lineage_X_sp.	0	964	12	14	10	16	4	16	9	11	10	13	35	12	19	4	12	12	10	14	2	7	34	18	7	4	10	43	6	10	5	8	9	6	6	6	4	6	10	7	6	4	31	15	8	9	11
5	0.1.2.2.3.4	unclassified	1	62	2	0	1	0	0	0	2	1	0	0	1	4	1	0	0	0	3	1	0	0	0	1	2	0	1	1	0	0	0	1	2	1	0	1	2	0	1	1	1	0	0	2	0	1	1
6	0.1.2.2.3.4.1	unclassified	1	62	2	0	1	0	0	0	2	1	0	0	1	4	1	0	0	0	3	1	0	0	0	1	2	0	1	1	0	0	0	1	2	1	0	1	2	0	1	1	1	0	0	2	0	1	1
7	0.1.2.2.3.4.1.1	unclassified	1	62	2	0	1	0	0	0	2	1	0	0	1	4	1	0	0	0	3	1	0	0	0	1	2	0	1	1	0	0	0	1	2	1	0	1	2	0	1	1	1	0	0	2	0	1	1
8	0.1.2.2.3.4.1.1.1	unclassified	0	62	2	0	1	0	0	0	2	1	0	0	1	4	1	0	0	0	3	1	0	0	0	1	2	0	1	1	0	0	0	1	2	1	0	1	2	0	1	1	1	0	0	2	0	1	1
4	0.1.2.2.4	Tubulinea	5	15538	149	199	111	143	183	93	143	207	135	164	170	286	214	160	371	223	135	108	193	167	246	207	141	146	212	183	250	208	334	175	227	193	213	245	163	251	179	166	201	158	472	162	219	154	117
5	0.1.2.2.4.1	Echinamoebida	2	5751	56	98	30	44	86	44	33	110	32	49	38	102	114	16	217	54	35	36	76	78	113	86	40	30	102	100	149	33	173	101	107	64	117	127	60	50	79	51	91	77	198	79	19	48	46
6	0.1.2.2.4.1.1	Echinamoebidae	1	219	3	1	0	4	9	0	0	2	1	0	2	7	7	0	15	6	2	0	2	2	3	5	0	2	2	0	7	0	5	2	3	1	4	1	1	8	3	0	2	13	10	1	2	0	5
7	0.1.2.2.4.1.1.1	Echinamoeba	2	219	3	1	0	4	9	0	0	2	1	0	2	7	7	0	15	6	2	0	2	2	3	5	0	2	2	0	7	0	5	2	3	1	4	1	1	8	3	0	2	13	10	1	2	0	5
8	0.1.2.2.4.1.1.1.1	Echinamoeba_sp.	0	11	0	0	0	0	0	0	0	0	0	0	0	1	0	0	0	0	0	0	1	1	0	0	0	0	0	0	0	0	0	0	0	0	1	0	0	0	1	0	1	0	0	1	0	0	0
8	0.1.2.2.4.1.1.1.2	Echinamoeba_thermarum	0	208	3	1	0	4	9	0	0	2	1	0	2	6	7	0	15	6	2	0	1	1	3	5	0	2	2	0	7	0	5	2	3	1	3	1	1	8	2	0	1	13	10	0	2	0	5
6	0.1.2.2.4.1.2	Vermamoebidae	2	5532	53	97	30	40	77	44	33	108	31	49	36	95	107	16	202	48	33	36	74	76	110	81	40	28	100	100	142	33	168	99	104	63	113	126	59	42	76	51	89	64	188	78	17	48	41
7	0.1.2.2.4.1.2.1	Hartmannella	2	4182	43	75	26	30	57	35	23	86	23	33	27	83	70	14	165	32	18	23	50	57	74	63	29	21	78	73	126	21	124	76	68	48	95	94	49	35	61	45	70	48	140	62	9	32	32
8	0.1.2.2.4.1.2.1.1	Hartmannella_cantabrigiensis	0	85	0	0	5	1	1	2	1	1	0	2	1	3	0	0	2	0	0	1	0	1	1	0	0	3	1	1	1	3	1	0	2	0	0	1	0	1	1	0	1	2	0	0	2	1	1
8	0.1.2.2.4.1.2.1.2	Hartmannella_vermiformis	0	4097	43	75	21	29	56	33	22	85	23	31	26	80	70	14	163	32	18	22	50	56	73	63	29	18	77	72	125	18	123	76	66	48	95	93	49	34	60	45	69	46	140	62	7	31	31
7	0.1.2.2.4.1.2.2	unclassified	1	1350	10	22	4	10	20	9	10	22	8	16	9	12	37	2	37	16	15	13	24	19	36	18	11	7	22	27	16	12	44	23	36	15	18	32	10	7	15	6	19	16	48	16	8	16	9
8	0.1.2.2.4.1.2.2.1	unclassified	0	1350	10	22	4	10	20	9	10	22	8	16	9	12	37	2	37	16	15	13	24	19	36	18	11	7	22	27	16	12	44	23	36	15	18	32	10	7	15	6	19	16	48	16	8	16	9
5	0.1.2.2.4.2	Euamoebida	2	4702	23	37	34	67	58	13	68	56	58	58	40	88	38	66	61	22	51	40	61	49	39	41	45	47	65	24	33	104	68	41	70	50	54	80	66	65	44	68	70	48	46	44	139	51	38
6	0.1.2.2.4.2.1	Hartmannellidae	3	3725	18	35	32	39	50	7	42	39	25	51	28	68	26	56	47	15	41	19	42	38	26	24	14	39	53	19	20	100	53	27	61	44	38	62	49	32	18	60	55	40	43	27	127	44	25
7	0.1.2.2.4.2.1.1	Copromyxa	2	3715	18	35	32	39	50	7	42	38	24	51	28	68	26	56	47	15	41	17	42	38	26	24	14	39	53	19	20	100	53	27	60	44	38	62	49	31	18	60	55	39	43	27	127	44	25
8	0.1.2.2.4.2.1.1.1	Copromyxa_protea	0	3711	18	35	32	39	50	7	42	38	24	51	28	68	26	56	47	14	40	17	42	38	26	24	14	39	53	19	20	100	53	27	60	44	38	62	48	31	18	60	55	39	43	27	127	44	25
8	0.1.2.2.4.2.1.1.2	Copromyxa_sp.	0	4	0	0	0	0	0	0	0	0	0	0	0	0	0	0	0	1	1	0	0	0	0	0	0	0	0	0	0	0	0	0	0	0	0	0	1	0	0	0	0	0	0	0	0	0	0
7	0.1.2.2.4.2.1.2	Glaeseria	1	6	0	0	0	0	0	0	0	1	1	0	0	0	0	0	0	0	0	2	0	0	0	0	0	0	0	0	0	0	0	0	0	0	0	0	0	0	0	0	0	1	0	0	0	0	0
8	0.1.2.2.4.2.1.2.1	Glaeseria_mira	0	6	0	0	0	0	0	0	0	1	1	0	0	0	0	0	0	0	0	2	0	0	0	0	0	0	0	0	0	0	0	0	0	0	0	0	0	0	0	0	0	1	0	0	0	0	0
7	0.1.2.2.4.2.1.3	unclassified	1	4	0	0	0	0	0	0	0	0	0	0	0	0	0	0	0	0	0	0	0	0	0	0	0	0	0	0	0	0	0	0	1	0	0	0	0	1	0	0	0	0	0	0	0	0	0
8	0.1.2.2.4.2.1.3.1	unclassified	0	4	0	0	0	0	0	0	0	0	0	0	0	0	0	0	0	0	0	0	0	0	0	0	0	0	0	0	0	0	0	0	1	0	0	0	0	1	0	0	0	0	0	0	0	0	0
6	0.1.2.2.4.2.2	LOS7N/I-lineage	2	977	5	2	2	28	8	6	26	17	33	7	12	20	12	10	14	7	10	21	19	11	13	17	31	8	12	5	13	4	15	14	9	6	16	18	17	33	26	8	15	8	3	17	12	7	13
7	0.1.2.2.4.2.2.1	LOS7N/I-lineage_X	1	765	1	0	1	20	8	5	24	14	30	6	10	18	10	8	14	4	5	18	14	10	8	14	20	8	9	2	13	3	11	9	8	4	15	14	14	30	22	6	12	5	2	11	11	5	8
8	0.1.2.2.4.2.2.1.1	LOS7N/I-lineage_X_sp.	0	765	1	0	1	20	8	5	24	14	30	6	10	18	10	8	14	4	5	18	14	10	8	14	20	8	9	2	13	3	11	9	8	4	15	14	14	30	22	6	12	5	2	11	11	5	8
7	0.1.2.2.4.2.2.2	unclassified	1	212	4	2	1	8	0	1	2	3	3	1	2	2	2	2	0	3	5	3	5	1	5	3	11	0	3	3	0	1	4	5	1	2	1	4	3	3	4	2	3	3	1	6	1	2	5
8	0.1.2.2.4.2.2.2.1	unclassified	0	212	4	2	1	8	0	1	2	3	3	1	2	2	2	2	0	3	5	3	5	1	5	3	11	0	3	3	0	1	4	5	1	2	1	4	3	3	4	2	3	3	1	6	1	2	5
5	0.1.2.2.4.3	Leptomyxida	3	779	7	18	7	6	8	7	5	9	9	9	10	3	16	8	7	8	5	7	10	9	12	11	18	10	12	7	6	20	21	13	8	17	8	9	10	5	13	15	11	7	9	8	13	7	4
6	0.1.2.2.4.3.1	Flabellulidae	3	33	0	0	0	0	0	0	0	0	0	0	1	0	1	1	0	0	1	0	3	0	0	0	2	0	0	1	0	5	0	1	1	0	0	1	0	1	0	0	0	0	0	0	0	0	0
7	0.1.2.2.4.3.1.1	Flabellula	1	6	0	0	0	0	0	0	0	0	0	0	0	0	0	0	0	0	0	0	0	0	0	0	0	0	0	1	0	0	0	0	0	0	0	1	0	0	0	0	0	0	0	0	0	0	0
8	0.1.2.2.4.3.1.1.1	Flabellula_citata	0	6	0	0	0	0	0	0	0	0	0	0	0	0	0	0	0	0	0	0	0	0	0	0	0	0	0	1	0	0	0	0	0	0	0	1	0	0	0	0	0	0	0	0	0	0	0
7	0.1.2.2.4.3.1.2	Paraflabellula	1	19	0	0	0	0	0	0	0	0	0	0	1	0	0	1	0	0	1	0	0	0	0	0	0	0	0	0	0	5	0	0	1	0	0	0	0	0	0	0	0	0	0	0	0	0	0
8	0.1.2.2.4.3.1.2.1	unclassified	0	19	0	0	0	0	0	0	0	0	0	0	1	0	0	1	0	0	1	0	0	0	0	0	0	0	0	0	0	5	0	0	1	0	0	0	0	0	0	0	0	0	0	0	0	0	0
7	0.1.2.2.4.3.1.3	unclassified	1	8	0	0	0	0	0	0	0	0	0	0	0	0	1	0	0	0	0	0	3	0	0	0	2	0	0	0	0	0	0	1	0	0	0	0	0	1	0	0	0	0	0	0	0	0	0
8	0.1.2.2.4.3.1.3.1	unclassified	0	8	0	0	0	0	0	0	0	0	0	0	0	0	1	0	0	0	0	0	3	0	0	0	2	0	0	0	0	0	0	1	0	0	0	0	0	1	0	0	0	0	0	0	0	0	0
6	0.1.2.2.4.3.2	Leptomyxidae	2	744	7	18	7	6	8	7	5	9	9	9	9	3	15	7	7	8	4	7	7	9	12	11	16	10	12	6	5	15	21	12	7	17	8	8	10	4	13	15	11	7	9	8	13	7	4
7	0.1.2.2.4.3.2.1	Ripidomyxa	1	242	2	3	1	4	4	0	3	4	2	1	1	0	1	0	3	2	1	4	3	2	3	4	2	0	7	3	4	5	10	0	5	15	5	3	7	1	5	8	4	4	4	3	0	4	0
8	0.1.2.2.4.3.2.1.1	Ripidomyxa_sp.	0	242	2	3	1	4	4	0	3	4	2	1	1	0	1	0	3	2	1	4	3	2	3	4	2	0	7	3	4	5	10	0	5	15	5	3	7	1	5	8	4	4	4	3	0	4	0
7	0.1.2.2.4.3.2.2	unclassified	1	502	5	15	6	2	4	7	2	5	7	8	8	3	14	7	4	6	3	3	4	7	9	7	14	10	5	3	1	10	11	12	2	2	3	5	3	3	8	7	7	3	5	5	13	3	4
8	0.1.2.2.4.3.2.2.1	unclassified	0	502	5	15	6	2	4	7	2	5	7	8	8	3	14	7	4	6	3	3	4	7	9	7	14	10	5	3	1	10	11	12	2	2	3	5	3	3	8	7	7	3	5	5	13	3	4
6	0.1.2.2.4.3.3	unclassified	1	2	0	0	0	0	0	0	0	0	0	0	0	0	0	0	0	0	0	0	0	0	0	0	0	0	0	0	1	0	0	0	0	0	0	0	0	0	0	0	0	0	0	0	0	0	0
7	0.1.2.2.4.3.3.1	unclassified	1	2	0	0	0	0	0	0	0	0	0	0	0	0	0	0	0	0	0	0	0	0	0	0	0	0	0	0	1	0	0	0	0	0	0	0	0	0	0	0	0	0	0	0	0	0	0
8	0.1.2.2.4.3.3.1.1	unclassified	0	2	0	0	0	0	0	0	0	0	0	0	0	0	0	0	0	0	0	0	0	0	0	0	0	0	0	0	1	0	0	0	0	0	0	0	0	0	0	0	0	0	0	0	0	0	0
5	0.1.2.2.4.4	Nolandida	1	3911	61	39	36	25	29	27	36	26	30	44	76	85	38	59	68	131	40	22	42	26	77	63	35	58	30	48	55	40	55	18	38	56	25	28	23	120	40	29	27	21	192	28	48	48	26
6	0.1.2.2.4.4.1	Nolandellidae	1	3911	61	39	36	25	29	27	36	26	30	44	76	85	38	59	68	131	40	22	42	26	77	63	35	58	30	48	55	40	55	18	38	56	25	28	23	120	40	29	27	21	192	28	48	48	26
7	0.1.2.2.4.4.1.1	Nolandellidae_X	1	3911	61	39	36	25	29	27	36	26	30	44	76	85	38	59	68	131	40	22	42	26	77	63	35	58	30	48	55	40	55	18	38	56	25	28	23	120	40	29	27	21	192	28	48	48	26
8	0.1.2.2.4.4.1.1.1	Nolandellidae_X_sp.	0	3911	61	39	36	25	29	27	36	26	30	44	76	85	38	59	68	131	40	22	42	26	77	63	35	58	30	48	55	40	55	18	38	56	25	28	23	120	40	29	27	21	192	28	48	48	26
5	0.1.2.2.4.5	unclassified	1	395	2	7	4	1	2	2	1	6	6	4	6	8	8	11	18	8	4	3	4	5	5	6	3	1	3	4	7	11	17	2	4	6	9	1	4	11	3	3	2	5	27	3	0	0	3
6	0.1.2.2.4.5.1	unclassified	1	395	2	7	4	1	2	2	1	6	6	4	6	8	8	11	18	8	4	3	4	5	5	6	3	1	3	4	7	11	17	2	4	6	9	1	4	11	3	3	2	5	27	3	0	0	3
7	0.1.2.2.4.5.1.1	unclassified	1	395	2	7	4	1	2	2	1	6	6	4	6	8	8	11	18	8	4	3	4	5	5	6	3	1	3	4	7	11	17	2	4	6	9	1	4	11	3	3	2	5	27	3	0	0	3
8	0.1.2.2.4.5.1.1.1	unclassified	0	395	2	7	4	1	2	2	1	6	6	4	6	8	8	11	18	8	4	3	4	5	5	6	3	1	3	4	7	11	17	2	4	6	9	1	4	11	3	3	2	5	27	3	0	0	3
4	0.1.2.2.5	unclassified	1	51	0	1	1	0	1	0	0	1	1	1	0	0	1	6	1	2	0	0	0	1	0	0	1	2	0	0	0	1	3	2	2	0	0	1	0	2	1	0	0	1	1	1	0	1	0
5	0.1.2.2.5.1	unclassified	1	51	0	1	1	0	1	0	0	1	1	1	0	0	1	6	1	2	0	0	0	1	0	0	1	2	0	0	0	1	3	2	2	0	0	1	0	2	1	0	0	1	1	1	0	1	0
6	0.1.2.2.5.1.1	unclassified	1	51	0	1	1	0	1	0	0	1	1	1	0	0	1	6	1	2	0	0	0	1	0	0	1	2	0	0	0	1	3	2	2	0	0	1	0	2	1	0	0	1	1	1	0	1	0
7	0.1.2.2.5.1.1.1	unclassified	1	51	0	1	1	0	1	0	0	1	1	1	0	0	1	6	1	2	0	0	0	1	0	0	1	2	0	0	0	1	3	2	2	0	0	1	0	2	1	0	0	1	1	1	0	1	0
8	0.1.2.2.5.1.1.1.1	unclassified	0	51	0	1	1	0	1	0	0	1	1	1	0	0	1	6	1	2	0	0	0	1	0	0	1	2	0	0	0	1	3	2	2	0	0	1	0	2	1	0	0	1	1	1	0	1	0
3	0.1.2.3	unclassified	1	741	8	9	6	10	21	9	6	6	6	8	9	9	12	4	15	2	3	12	16	4	12	11	15	9	9	6	8	4	10	11	9	4	7	10	27	8	10	4	4	25	10	7	6	6	8
4	0.1.2.3.1	unclassified	1	741	8	9	6	10	21	9	6	6	6	8	9	9	12	4	15	2	3	12	16	4	12	11	15	9	9	6	8	4	10	11	9	4	7	10	27	8	10	4	4	25	10	7	6	6	8
5	0.1.2.3.1.1	unclassified	1	741	8	9	6	10	21	9	6	6	6	8	9	9	12	4	15	2	3	12	16	4	12	11	15	9	9	6	8	4	10	11	9	4	7	10	27	8	10	4	4	25	10	7	6	6	8
6	0.1.2.3.1.1.1	unclassified	1	741	8	9	6	10	21	9	6	6	6	8	9	9	12	4	15	2	3	12	16	4	12	11	15	9	9	6	8	4	10	11	9	4	7	10	27	8	10	4	4	25	10	7	6	6	8
7	0.1.2.3.1.1.1.1	unclassified	1	741	8	9	6	10	21	9	6	6	6	8	9	9	12	4	15	2	3	12	16	4	12	11	15	9	9	6	8	4	10	11	9	4	7	10	27	8	10	4	4	25	10	7	6	6	8
8	0.1.2.3.1.1.1.1.1	unclassified	0	741	8	9	6	10	21	9	6	6	6	8	9	9	12	4	15	2	3	12	16	4	12	11	15	9	9	6	8	4	10	11	9	4	7	10	27	8	10	4	4	25	10	7	6	6	8
2	0.1.3	Apusozoa	2	31	0	0	2	1	0	0	0	0	1	0	0	0	1	1	2	0	0	0	0	0	0	0	0	0	0	1	0	0	1	0	0	6	0	0	0	0	0	2	0	0	1	0	0	0	0
3	0.1.3.1	Apusomonadidae	1	11	0	0	2	1	0	0	0	0	1	0	0	0	1	1	2	0	0	0	0	0	0	0	0	0	0	0	0	0	0	0	0	0	0	0	0	0	0	0	0	0	0	0	0	0	0
4	0.1.3.1.1	Apusomonadidae_Group-1	1	11	0	0	2	1	0	0	0	0	1	0	0	0	1	1	2	0	0	0	0	0	0	0	0	0	0	0	0	0	0	0	0	0	0	0	0	0	0	0	0	0	0	0	0	0	0
5	0.1.3.1.1.1	Apusomonadidae_Group-1_X	1	11	0	0	2	1	0	0	0	0	1	0	0	0	1	1	2	0	0	0	0	0	0	0	0	0	0	0	0	0	0	0	0	0	0	0	0	0	0	0	0	0	0	0	0	0	0
6	0.1.3.1.1.1.1	Apusomonadidae_Group-1_XX	2	11	0	0	2	1	0	0	0	0	1	0	0	0	1	1	2	0	0	0	0	0	0	0	0	0	0	0	0	0	0	0	0	0	0	0	0	0	0	0	0	0	0	0	0	0	0
7	0.1.3.1.1.1.1.1	Amastigomonas	1	10	0	0	2	1	0	0	0	0	1	0	0	0	1	1	2	0	0	0	0	0	0	0	0	0	0	0	0	0	0	0	0	0	0	0	0	0	0	0	0	0	0	0	0	0	0
8	0.1.3.1.1.1.1.1.1	Amastigomonas_mutabilis	0	10	0	0	2	1	0	0	0	0	1	0	0	0	1	1	2	0	0	0	0	0	0	0	0	0	0	0	0	0	0	0	0	0	0	0	0	0	0	0	0	0	0	0	0	0	0
7	0.1.3.1.1.1.1.2	Apusomonas	1	1	0	0	0	0	0	0	0	0	0	0	0	0	0	0	0	0	0	0	0	0	0	0	0	0	0	0	0	0	0	0	0	0	0	0	0	0	0	0	0	0	0	0	0	0	0
8	0.1.3.1.1.1.1.2.1	Apusomonas_proboscidea	0	1	0	0	0	0	0	0	0	0	0	0	0	0	0	0	0	0	0	0	0	0	0	0	0	0	0	0	0	0	0	0	0	0	0	0	0	0	0	0	0	0	0	0	0	0	0
3	0.1.3.2	Hilomonadea	1	20	0	0	0	0	0	0	0	0	0	0	0	0	0	0	0	0	0	0	0	0	0	0	0	0	0	1	0	0	1	0	0	6	0	0	0	0	0	2	0	0	1	0	0	0	0
4	0.1.3.2.1	Planomonadida	1	20	0	0	0	0	0	0	0	0	0	0	0	0	0	0	0	0	0	0	0	0	0	0	0	0	0	1	0	0	1	0	0	6	0	0	0	0	0	2	0	0	1	0	0	0	0
5	0.1.3.2.1.1	Planomonadidae	1	20	0	0	0	0	0	0	0	0	0	0	0	0	0	0	0	0	0	0	0	0	0	0	0	0	0	1	0	0	1	0	0	6	0	0	0	0	0	2	0	0	1	0	0	0	0
6	0.1.3.2.1.1.1	Planomonadidae_X	1	20	0	0	0	0	0	0	0	0	0	0	0	0	0	0	0	0	0	0	0	0	0	0	0	0	0	1	0	0	1	0	0	6	0	0	0	0	0	2	0	0	1	0	0	0	0
7	0.1.3.2.1.1.1.1	Micronuclearia	1	20	0	0	0	0	0	0	0	0	0	0	0	0	0	0	0	0	0	0	0	0	0	0	0	0	0	1	0	0	1	0	0	6	0	0	0	0	0	2	0	0	1	0	0	0	0
8	0.1.3.2.1.1.1.1.1	Micronuclearia_podoventralis	0	20	0	0	0	0	0	0	0	0	0	0	0	0	0	0	0	0	0	0	0	0	0	0	0	0	0	1	0	0	1	0	0	6	0	0	0	0	0	2	0	0	1	0	0	0	0
2	0.1.4	Archaeplastida	1	77302	923	1060	924	765	1220	977	881	803	835	1132	1044	749	937	1235	549	644	838	606	925	1149	1004	780	974	1013	914	773	613	1284	631	988	1409	843	731	1144	1010	834	1037	1001	879	1038	530	969	780	998	1048
3	0.1.4.1	Chlorophyta	5	77302	923	1060	924	765	1220	977	881	803	835	1132	1044	749	937	1235	549	644	838	606	925	1149	1004	780	974	1013	914	773	613	1284	631	988	1409	843	731	1144	1010	834	1037	1001	879	1038	530	969	780	998	1048
4	0.1.4.1.1	Chlorophyceae	6	67732	806	905	693	638	1088	902	790	702	754	1033	936	654	813	1029	498	567	731	539	848	1029	890	685	884	829	807	645	498	1134	532	893	1282	738	622	986	947	745	898	856	752	925	453	854	688	837	951
5	0.1.4.1.1.1	Chaetopeltidales	1	5	0	0	0	0	0	0	0	0	0	0	0	0	0	0	0	0	0	0	0	0	0	0	0	0	0	0	0	0	0	0	0	0	2	0	0	0	0	0	0	0	0	0	0	0	0
6	0.1.4.1.1.1.1	Chaetopeltidales_X	1	5	0	0	0	0	0	0	0	0	0	0	0	0	0	0	0	0	0	0	0	0	0	0	0	0	0	0	0	0	0	0	0	0	2	0	0	0	0	0	0	0	0	0	0	0	0
7	0.1.4.1.1.1.1.1	Floydiella	1	5	0	0	0	0	0	0	0	0	0	0	0	0	0	0	0	0	0	0	0	0	0	0	0	0	0	0	0	0	0	0	0	0	2	0	0	0	0	0	0	0	0	0	0	0	0
8	0.1.4.1.1.1.1.1.1	Floydiella_terrestris	0	5	0	0	0	0	0	0	0	0	0	0	0	0	0	0	0	0	0	0	0	0	0	0	0	0	0	0	0	0	0	0	0	0	2	0	0	0	0	0	0	0	0	0	0	0	0
5	0.1.4.1.1.2	Chaetophorales	1	164	0	2	1	0	4	0	0	5	0	2	1	0	1	3	0	1	0	1	2	0	1	1	2	2	2	1	0	2	1	0	4	2	0	0	0	0	2	4	0	1	0	3	3	0	2
6	0.1.4.1.1.2.1	Chaetophorales_X	1	164	0	2	1	0	4	0	0	5	0	2	1	0	1	3	0	1	0	1	2	0	1	1	2	2	2	1	0	2	1	0	4	2	0	0	0	0	2	4	0	1	0	3	3	0	2
7	0.1.4.1.1.2.1.1	unclassified	1	164	0	2	1	0	4	0	0	5	0	2	1	0	1	3	0	1	0	1	2	0	1	1	2	2	2	1	0	2	1	0	4	2	0	0	0	0	2	4	0	1	0	3	3	0	2
8	0.1.4.1.1.2.1.1.1	unclassified	0	164	0	2	1	0	4	0	0	5	0	2	1	0	1	3	0	1	0	1	2	0	1	1	2	2	2	1	0	2	1	0	4	2	0	0	0	0	2	4	0	1	0	3	3	0	2
5	0.1.4.1.1.3	Chlamydomonadales	1	32401	479	309	229	331	590	597	347	319	336	288	475	263	312	412	233	253	233	346	454	593	447	317	508	341	428	316	194	534	182	462	389	262	271	340	664	475	414	446	333	536	221	405	319	317	508
6	0.1.4.1.1.3.1	Chlamydomonadales_X	20	32401	479	309	229	331	590	597	347	319	336	288	475	263	312	412	233	253	233	346	454	593	447	317	508	341	428	316	194	534	182	462	389	262	271	340	664	475	414	446	333	536	221	405	319	317	508
7	0.1.4.1.1.3.1.1	Chlamydomonadales_XX	1	16	0	0	1	0	0	0	0	0	0	0	0	1	0	0	0	0	1	0	0	0	0	0	0	0	0	0	0	0	0	0	0	0	1	1	0	0	2	0	0	1	0	0	2	0	0
8	0.1.4.1.1.3.1.1.1	Chlamydomonadales_XX_sp.	0	16	0	0	1	0	0	0	0	0	0	0	0	1	0	0	0	0	1	0	0	0	0	0	0	0	0	0	0	0	0	0	0	0	1	1	0	0	2	0	0	1	0	0	2	0	0
7	0.1.4.1.1.3.1.2	Chlamydomonas	9	7146	103	54	54	73	178	121	41	51	53	72	61	62	34	60	74	28	52	83	74	335	74	59	107	54	154	54	43	36	54	227	59	59	49	63	404	70	76	47	53	280	37	65	55	69	134
8	0.1.4.1.1.3.1.2.1	Chlamydomonas_asymmetrica	0	1	0	0	0	0	0	0	0	0	0	0	0	1	0	0	0	0	0	0	0	0	0	0	0	0	0	0	0	0	0	0	0	0	0	0	0	0	0	0	0	0	0	0	0	0	0
8	0.1.4.1.1.3.1.2.2	Chlamydomonas_moewusii	0	72	2	0	1	0	0	0	0	1	0	0	3	1	1	1	2	2	0	1	1	1	2	0	1	0	0	0	0	0	2	0	0	2	0	1	1	5	3	0	4	1	0	1	0	1	1
8	0.1.4.1.1.3.1.2.3	Chlamydomonas_monadina	0	207	0	1	5	0	0	1	0	3	0	1	1	4	0	13	0	0	3	6	2	0	3	3	2	1	4	1	0	6	0	2	7	3	1	2	2	3	4	4	4	2	1	3	0	3	2
8	0.1.4.1.1.3.1.2.4	Chlamydomonas_noctigama	0	2404	4	1	1	17	102	0	0	1	16	22	0	0	1	8	37	2	0	5	10	283	0	1	1	23	110	5	2	0	23	178	2	1	3	10	358	1	0	1	9	245	0	2	0	3	56
8	0.1.4.1.1.3.1.2.5	Chlamydomonas_pitschmannii	0	1747	76	5	11	43	43	81	14	16	14	17	23	25	7	5	14	4	13	36	34	12	31	21	48	1	3	26	16	0	7	17	19	21	4	8	19	19	13	31	4	8	21	26	15	32	49
8	0.1.4.1.1.3.1.2.6	Chlamydomonas_reinhardtii	0	1310	10	12	16	5	21	22	20	16	9	16	12	10	9	5	8	6	30	25	17	18	12	24	31	11	16	13	9	4	12	14	15	16	19	17	16	29	39	5	19	13	5	19	28	8	15
8	0.1.4.1.1.3.1.2.7	Chlamydomonas_sordida	0	22	0	1	1	0	0	0	0	1	0	0	0	0	0	0	0	0	0	1	0	0	0	0	0	0	0	0	0	0	0	0	0	1	3	0	0	0	0	1	0	0	0	0	1	0	0
8	0.1.4.1.1.3.1.2.8	Chlamydomonas_sp.	0	1355	7	34	19	8	12	13	7	13	14	16	22	21	16	28	13	14	6	9	9	21	25	10	24	18	21	9	14	26	10	16	16	15	19	25	8	13	14	5	13	11	10	14	11	22	11
8	0.1.4.1.1.3.1.2.9	unclassified	0	28	4	0	0	0	0	4	0	0	0	0	0	0	0	0	0	0	0	0	1	0	1	0	0	0	0	0	2	0	0	0	0	0	0	0	0	0	3	0	0	0	0	0	0	0	0
7	0.1.4.1.1.3.1.3	Chlorochytrium	1	72	0	0	0	0	3	1	0	4	0	0	2	1	1	2	0	0	1	1	1	0	1	1	3	1	0	1	1	0	1	0	2	2	1	1	2	0	2	1	0	1	0	7	0	0	1
8	0.1.4.1.1.3.1.3.1	Chlorochytrium_lemnae	0	72	0	0	0	0	3	1	0	4	0	0	2	1	1	2	0	0	1	1	1	0	1	1	3	1	0	1	1	0	1	0	2	2	1	1	2	0	2	1	0	1	0	7	0	0	1
7	0.1.4.1.1.3.1.4	Chlorococcum	2	593	6	7	4	21	6	34	11	1	5	3	10	2	6	48	4	0	1	4	1	0	7	6	2	2	0	12	6	2	1	2	4	4	3	1	0	15	6	11	7	1	8	0	2	3	1
8	0.1.4.1.1.3.1.4.1	Chlorococcum_hypnosporum	0	559	6	5	4	21	6	32	10	1	4	3	10	0	3	47	4	0	1	4	0	0	5	5	2	2	0	12	6	2	0	2	3	4	2	1	0	14	6	11	6	1	8	0	1	3	0
8	0.1.4.1.1.3.1.4.2	Chlorococcum_sp.	0	34	0	2	0	0	0	2	1	0	1	0	0	2	3	1	0	0	0	0	1	0	2	1	0	0	0	0	0	0	1	0	1	0	1	0	0	1	0	0	1	0	0	0	1	0	1
7	0.1.4.1.1.3.1.5	Chlorogonium	1	160	3	4	2	1	0	2	0	0	4	2	1	3	1	1	0	2	7	3	2	2	2	3	5	2	4	5	3	1	0	1	2	2	2	6	0	0	2	4	0	2	1	2	2	1	3
8	0.1.4.1.1.3.1.5.1	unclassified	0	160	3	4	2	1	0	2	0	0	4	2	1	3	1	1	0	2	7	3	2	2	2	3	5	2	4	5	3	1	0	1	2	2	2	6	0	0	2	4	0	2	1	2	2	1	3
7	0.1.4.1.1.3.1.6	Chloromonas	3	99	0	0	2	0	2	0	0	5	3	0	1	1	0	1	0	0	0	4	2	3	0	1	4	0	2	0	0	1	0	1	0	0	1	2	0	0	1	1	2	0	1	0	1	0	0
8	0.1.4.1.1.3.1.6.1	Chloromonas_oogama	0	91	0	0	2	0	2	0	0	5	3	0	0	0	0	1	0	0	0	4	2	3	0	0	3	0	2	0	0	1	0	1	0	0	1	1	0	0	1	1	2	0	1	0	1	0	0
8	0.1.4.1.1.3.1.6.2	Chloromonas_reticulata	0	7	0	0	0	0	0	0	0	0	0	0	1	1	0	0	0	0	0	0	0	0	0	1	1	0	0	0	0	0	0	0	0	0	0	1	0	0	0	0	0	0	0	0	0	0	0
8	0.1.4.1.1.3.1.6.3	unclassified	0	1	0	0	0	0	0	0	0	0	0	0	0	0	0	0	0	0	0	0	0	0	0	0	0	0	0	0	0	0	0	0	0	0	0	0	0	0	0	0	0	0	0	0	0	0	0
7	0.1.4.1.1.3.1.7	Chlorosarcina	1	84	4	0	0	1	0	0	0	2	1	2	0	4	1	1	0	1	1	0	0	4	0	1	0	1	1	0	0	4	1	0	0	0	0	0	1	0	3	2	1	0	0	0	2	3	1
8	0.1.4.1.1.3.1.7.1	Chlorosarcina_stigmatica	0	84	4	0	0	1	0	0	0	2	1	2	0	4	1	1	0	1	1	0	0	4	0	1	0	1	1	0	0	4	1	0	0	0	0	0	1	0	3	2	1	0	0	0	2	3	1
7	0.1.4.1.1.3.1.8	Chlorosarcinopsis	2	3207	48	29	18	31	70	47	37	40	33	24	60	28	35	20	31	22	23	44	59	27	40	31	73	25	37	22	20	34	26	44	31	18	23	55	54	93	38	76	29	41	25	42	23	35	44
8	0.1.4.1.1.3.1.8.1	Chlorosarcinopsis_bastropiensis	0	15	0	0	0	0	0	0	0	0	0	0	1	0	0	0	0	0	0	0	1	0	0	0	2	0	0	0	0	0	0	2	0	0	0	0	1	0	0	0	0	0	0	0	0	0	0
8	0.1.4.1.1.3.1.8.2	Chlorosarcinopsis_eremi	0	3192	48	29	18	31	70	47	37	40	33	24	59	28	35	20	31	22	23	44	58	27	40	31	71	25	37	22	20	34	26	42	31	18	23	55	53	93	38	76	29	41	25	42	23	35	44
7	0.1.4.1.1.3.1.9	Deasonia	2	3621	64	71	38	32	58	42	44	29	50	37	58	31	54	46	22	47	30	30	55	31	66	43	64	33	44	35	32	52	21	25	57	24	33	38	35	42	66	75	87	48	19	47	37	26	53
8	0.1.4.1.1.3.1.9.1	Deasonia_multinucleata	0	2333	51	36	17	17	47	33	26	12	33	16	42	14	33	23	14	33	20	19	46	22	44	35	42	14	28	23	22	22	7	16	36	10	23	16	28	35	46	53	64	32	13	32	17	10	42
8	0.1.4.1.1.3.1.9.2	Deasonia_sp.	0	1288	13	35	21	15	11	9	18	17	17	21	16	17	21	23	8	14	10	11	9	9	22	8	22	19	16	12	10	30	14	9	21	14	10	22	7	7	20	22	23	16	6	15	20	16	11
7	0.1.4.1.1.3.1.10	Hafniomonas	1	4	0	0	0	0	0	0	0	0	0	0	0	0	0	0	0	0	0	0	0	0	0	0	0	0	0	0	0	0	0	0	0	0	0	0	0	0	0	0	0	0	0	0	0	0	0
8	0.1.4.1.1.3.1.10.1	Hafniomonas_reticulata	0	4	0	0	0	0	0	0	0	0	0	0	0	0	0	0	0	0	0	0	0	0	0	0	0	0	0	0	0	0	0	0	0	0	0	0	0	0	0	0	0	0	0	0	0	0	0
7	0.1.4.1.1.3.1.11	Hemiflagellochloris	1	45	0	1	0	0	0	0	0	0	0	1	0	0	0	0	0	0	0	1	1	0	1	2	0	1	0	4	0	0	0	0	0	0	0	0	1	0	6	0	0	0	0	0	1	1	0
8	0.1.4.1.1.3.1.11.1	Hemiflagellochloris_kazakhstanica	0	45	0	1	0	0	0	0	0	0	0	1	0	0	0	0	0	0	0	1	1	0	1	2	0	1	0	4	0	0	0	0	0	0	0	0	1	0	6	0	0	0	0	0	1	1	0
7	0.1.4.1.1.3.1.12	Heterochlamydomonas	1	1793	24	17	13	12	34	15	20	31	26	24	31	23	29	44	13	10	16	10	40	35	20	31	16	29	16	15	12	34	11	27	27	35	20	33	16	20	44	14	19	13	20	22	25	21	23
8	0.1.4.1.1.3.1.12.1	unclassified	0	1793	24	17	13	12	34	15	20	31	26	24	31	23	29	44	13	10	16	10	40	35	20	31	16	29	16	15	12	34	11	27	27	35	20	33	16	20	44	14	19	13	20	22	25	21	23
7	0.1.4.1.1.3.1.13	Lobochlamys	1	95	1	1	0	2	2	1	2	0	1	4	0	2	0	11	0	3	2	0	0	0	4	2	0	0	1	2	0	0	3	1	0	1	0	0	1	1	3	0	2	0	1	4	1	0	0
8	0.1.4.1.1.3.1.13.1	Lobochlamys_culleus	0	95	1	1	0	2	2	1	2	0	1	4	0	2	0	11	0	3	2	0	0	0	4	2	0	0	1	2	0	0	3	1	0	1	0	0	1	1	3	0	2	0	1	4	1	0	0
7	0.1.4.1.1.3.1.14	Neochlorosarcina	1	2	0	0	0	0	0	0	0	0	0	0	0	0	0	0	0	0	0	0	0	0	0	0	0	0	0	0	0	0	0	0	0	0	0	0	0	0	0	0	0	0	0	0	0	0	0
8	0.1.4.1.1.3.1.14.1	unclassified	0	2	0	0	0	0	0	0	0	0	0	0	0	0	0	0	0	0	0	0	0	0	0	0	0	0	0	0	0	0	0	0	0	0	0	0	0	0	0	0	0	0	0	0	0	0	0
7	0.1.4.1.1.3.1.15	Protosiphon	1	5857	104	44	23	56	117	164	94	43	72	42	83	36	48	51	45	52	35	53	104	72	77	67	102	122	82	31	28	218	33	66	74	64	66	61	75	88	56	45	54	82	43	114	64	81	136
8	0.1.4.1.1.3.1.15.1	Protosiphon_botryoides	0	5857	104	44	23	56	117	164	94	43	72	42	83	36	48	51	45	52	35	53	104	72	77	67	102	122	82	31	28	218	33	66	74	64	66	61	75	88	56	45	54	82	43	114	64	81	136
7	0.1.4.1.1.3.1.16	Pseudocharacium	1	1152	12	5	6	8	52	18	11	13	8	5	22	10	13	4	9	6	5	72	22	6	18	10	21	5	21	10	5	13	3	10	18	8	3	10	17	24	19	37	17	31	4	16	17	13	16
8	0.1.4.1.1.3.1.16.1	Pseudocharacium_americanum	0	1152	12	5	6	8	52	18	11	13	8	5	22	10	13	4	9	6	5	72	22	6	18	10	21	5	21	10	5	13	3	10	18	8	3	10	17	24	19	37	17	31	4	16	17	13	16
7	0.1.4.1.1.3.1.17	Pyrobotrys	1	83	0	0	0	0	0	0	0	0	0	7	3	2	1	1	0	0	3	0	2	1	2	1	0	1	0	0	0	4	0	1	0	1	1	0	1	0	0	2	0	0	0	1	2	0	0
8	0.1.4.1.1.3.1.17.1	Pyrobotrys_sp.	0	83	0	0	0	0	0	0	0	0	0	7	3	2	1	1	0	0	3	0	2	1	2	1	0	1	0	0	0	4	0	1	0	1	1	0	1	0	0	2	0	0	0	1	2	0	0
7	0.1.4.1.1.3.1.18	Tetracystis	2	118	4	0	0	0	0	1	4	1	1	1	3	1	0	0	0	2	6	0	2	2	0	1	2	1	0	0	7	4	1	1	1	2	1	0	0	3	2	1	0	1	0	2	0	0	1
8	0.1.4.1.1.3.1.18.1	Tetracystis_tetraspora	0	8	2	0	0	0	0	0	0	0	0	0	0	0	0	0	0	0	0	0	0	0	0	0	1	0	0	0	0	0	0	0	0	0	0	0	0	0	0	0	0	0	0	1	0	0	0
8	0.1.4.1.1.3.1.18.2	Tetracystis_vinatzeri	0	110	2	0	0	0	0	1	4	1	1	1	3	1	0	0	0	2	6	0	2	2	0	1	1	1	0	0	7	4	1	1	1	2	1	0	0	3	2	1	0	1	0	1	0	0	1
7	0.1.4.1.1.3.1.19	Wislouchiella	1	6	0	1	0	0	0	0	0	0	0	0	0	0	0	0	0	0	0	0	0	0	0	0	0	0	0	0	0	0	0	0	0	0	0	0	0	0	0	0	1	0	0	0	0	0	0
8	0.1.4.1.1.3.1.19.1	Wislouchiella_planctonica	0	6	0	1	0	0	0	0	0	0	0	0	0	0	0	0	0	0	0	0	0	0	0	0	0	0	0	0	0	0	0	0	0	0	0	0	0	0	0	0	1	0	0	0	0	0	0
7	0.1.4.1.1.3.1.20	unclassified	1	8248	106	75	68	94	68	151	83	99	79	64	140	56	89	122	35	80	50	41	89	75	135	58	109	64	66	125	37	131	27	56	114	42	67	69	57	119	88	130	61	35	62	83	85	64	95
8	0.1.4.1.1.3.1.20.1	unclassified	0	8248	106	75	68	94	68	151	83	99	79	64	140	56	89	122	35	80	50	41	89	75	135	58	109	64	66	125	37	131	27	56	114	42	67	69	57	119	88	130	61	35	62	83	85	64	95
5	0.1.4.1.1.4	Oedogoniales	1	39	0	0	0	0	0	1	0	0	1	0	0	0	0	0	0	0	0	7	1	0	2	0	0	0	0	0	0	1	0	1	0	0	0	0	1	0	1	1	0	0	0	0	0	1	0
6	0.1.4.1.1.4.1	Oedogoniales_X	1	39	0	0	0	0	0	1	0	0	1	0	0	0	0	0	0	0	0	7	1	0	2	0	0	0	0	0	0	1	0	1	0	0	0	0	1	0	1	1	0	0	0	0	0	1	0
7	0.1.4.1.1.4.1.1	Oedogonium	1	39	0	0	0	0	0	1	0	0	1	0	0	0	0	0	0	0	0	7	1	0	2	0	0	0	0	0	0	1	0	1	0	0	0	0	1	0	1	1	0	0	0	0	0	1	0
8	0.1.4.1.1.4.1.1.1	Oedogonium_sp.	0	39	0	0	0	0	0	1	0	0	1	0	0	0	0	0	0	0	0	7	1	0	2	0	0	0	0	0	0	1	0	1	0	0	0	0	1	0	1	1	0	0	0	0	0	1	0
5	0.1.4.1.1.5	Sphaeropleales	2	35102	327	594	463	307	493	304	443	378	417	743	458	391	500	614	265	313	498	185	390	436	439	367	374	486	377	328	304	597	348	430	889	474	348	645	282	270	481	405	419	385	232	446	366	518	440
6	0.1.4.1.1.5.1	Sphaeropleales_X	6	34988	325	590	463	305	493	304	442	378	415	736	458	390	500	612	263	312	495	184	389	435	439	366	373	485	376	326	302	597	344	429	883	474	347	645	282	270	481	402	417	383	232	444	365	518	440
7	0.1.4.1.1.5.1.1	Follicularia	1	30	0	3	0	0	0	0	1	1	0	0	1	0	2	1	0	1	0	0	0	0	0	0	0	0	0	0	0	0	0	0	0	1	1	1	0	0	0	0	2	3	0	3	0	0	0
8	0.1.4.1.1.5.1.1.1	unclassified	0	30	0	3	0	0	0	0	1	1	0	0	1	0	2	1	0	1	0	0	0	0	0	0	0	0	0	0	0	0	0	0	0	1	1	1	0	0	0	0	2	3	0	3	0	0	0
7	0.1.4.1.1.5.1.2	Pediastrum	1	11	0	0	0	0	0	0	0	0	0	0	1	0	0	0	0	0	0	0	0	2	0	0	0	0	0	0	0	0	0	0	0	0	1	0	1	0	0	0	0	0	0	0	0	0	0
8	0.1.4.1.1.5.1.2.1	Pediastrum_duplex	0	11	0	0	0	0	0	0	0	0	0	0	1	0	0	0	0	0	0	0	0	2	0	0	0	0	0	0	0	0	0	0	0	0	1	0	1	0	0	0	0	0	0	0	0	0	0
7	0.1.4.1.1.5.1.3	Pseudodidymocystis	1	8	0	0	0	0	0	0	0	0	0	0	0	0	0	0	0	1	0	0	0	0	0	0	0	0	0	0	0	0	0	0	0	0	0	0	1	0	0	0	0	0	0	0	0	0	0
8	0.1.4.1.1.5.1.3.1	Pseudodidymocystis_planctonica	0	8	0	0	0	0	0	0	0	0	0	0	0	0	0	0	0	1	0	0	0	0	0	0	0	0	0	0	0	0	0	0	0	0	0	0	1	0	0	0	0	0	0	0	0	0	0
7	0.1.4.1.1.5.1.4	Radiococcus	1	37	0	1	3	0	0	0	0	0	0	0	1	2	0	1	0	0	0	0	0	0	0	0	0	0	1	0	0	0	0	0	0	1	0	0	0	0	0	0	0	0	0	0	0	0	0
8	0.1.4.1.1.5.1.4.1	Radiococcus_polycoccus	0	37	0	1	3	0	0	0	0	0	0	0	1	2	0	1	0	0	0	0	0	0	0	0	0	0	1	0	0	0	0	0	0	1	0	0	0	0	0	0	0	0	0	0	0	0	0
7	0.1.4.1.1.5.1.5	Scenedesmus	1	19593	158	326	262	171	284	195	270	221	246	513	279	196	234	323	150	181	294	101	246	260	197	184	181	244	220	174	168	327	207	269	626	264	186	367	156	140	263	243	237	219	123	287	195	274	235
8	0.1.4.1.1.5.1.5.1	Scenedesmus_armatus	0	19593	158	326	262	171	284	195	270	221	246	513	279	196	234	323	150	181	294	101	246	260	197	184	181	244	220	174	168	327	207	269	626	264	186	367	156	140	263	243	237	219	123	287	195	274	235
7	0.1.4.1.1.5.1.6	unclassified	1	15309	167	260	198	134	209	109	171	156	169	223	176	192	264	287	113	129	201	83	143	173	242	182	192	241	155	152	134	270	137	160	257	208	159	277	124	130	218	159	178	161	109	154	170	244	205
8	0.1.4.1.1.5.1.6.1	unclassified	0	15309	167	260	198	134	209	109	171	156	169	223	176	192	264	287	113	129	201	83	143	173	242	182	192	241	155	152	134	270	137	160	257	208	159	277	124	130	218	159	178	161	109	154	170	244	205
6	0.1.4.1.1.5.2	unclassified	1	114	2	4	0	2	0	0	1	0	2	7	0	1	0	2	2	1	3	1	1	1	0	1	1	1	1	2	2	0	4	1	6	0	1	0	0	0	0	3	2	2	0	2	1	0	0
7	0.1.4.1.1.5.2.1	unclassified	1	114	2	4	0	2	0	0	1	0	2	7	0	1	0	2	2	1	3	1	1	1	0	1	1	1	1	2	2	0	4	1	6	0	1	0	0	0	0	3	2	2	0	2	1	0	0
8	0.1.4.1.1.5.2.1.1	unclassified	0	114	2	4	0	2	0	0	1	0	2	7	0	1	0	2	2	1	3	1	1	1	0	1	1	1	1	2	2	0	4	1	6	0	1	0	0	0	0	3	2	2	0	2	1	0	0
5	0.1.4.1.1.6	unclassified	1	21	0	0	0	0	1	0	0	0	0	0	2	0	0	0	0	0	0	0	1	0	1	0	0	0	0	0	0	0	1	0	0	0	1	1	0	0	0	0	0	3	0	0	0	1	1
6	0.1.4.1.1.6.1	unclassified	1	21	0	0	0	0	1	0	0	0	0	0	2	0	0	0	0	0	0	0	1	0	1	0	0	0	0	0	0	0	1	0	0	0	1	1	0	0	0	0	0	3	0	0	0	1	1
7	0.1.4.1.1.6.1.1	unclassified	1	21	0	0	0	0	1	0	0	0	0	0	2	0	0	0	0	0	0	0	1	0	1	0	0	0	0	0	0	0	1	0	0	0	1	1	0	0	0	0	0	3	0	0	0	1	1
8	0.1.4.1.1.6.1.1.1	unclassified	0	21	0	0	0	0	1	0	0	0	0	0	2	0	0	0	0	0	0	0	1	0	1	0	0	0	0	0	0	0	1	0	0	0	1	1	0	0	0	0	0	3	0	0	0	1	1
4	0.1.4.1.2	Pedinophyceae	1	37	1	1	0	2	2	0	0	0	0	0	0	2	2	2	0	0	0	0	1	1	0	0	1	2	0	1	1	1	0	0	0	1	0	0	0	1	0	0	0	1	0	0	1	0	0
5	0.1.4.1.2.1	Pedinomonadales	1	37	1	1	0	2	2	0	0	0	0	0	0	2	2	2	0	0	0	0	1	1	0	0	1	2	0	1	1	1	0	0	0	1	0	0	0	1	0	0	0	1	0	0	1	0	0
6	0.1.4.1.2.1.1	Pedinomonadaceae	1	37	1	1	0	2	2	0	0	0	0	0	0	2	2	2	0	0	0	0	1	1	0	0	1	2	0	1	1	1	0	0	0	1	0	0	0	1	0	0	0	1	0	0	1	0	0
7	0.1.4.1.2.1.1.1	Pedinomonas	2	37	1	1	0	2	2	0	0	0	0	0	0	2	2	2	0	0	0	0	1	1	0	0	1	2	0	1	1	1	0	0	0	1	0	0	0	1	0	0	0	1	0	0	1	0	0
8	0.1.4.1.2.1.1.1.1	Pedinomonas_sp.	0	3	0	1	0	0	0	0	0	0	0	0	0	0	0	0	0	0	0	0	0	0	0	0	0	0	0	0	1	0	0	0	0	0	0	0	0	0	0	0	0	0	0	0	0	0	0
8	0.1.4.1.2.1.1.1.2	unclassified	0	34	1	0	0	2	2	0	0	0	0	0	0	2	2	2	0	0	0	0	1	1	0	0	1	2	0	1	0	1	0	0	0	1	0	0	0	1	0	0	0	1	0	0	1	0	0
4	0.1.4.1.3	Trebouxiophyceae	5	9385	114	154	229	124	118	74	89	101	80	98	104	93	113	200	51	74	107	60	76	119	112	87	89	181	106	127	112	147	98	93	124	104	107	157	62	85	138	144	127	111	77	114	90	160	88
5	0.1.4.1.3.1	Chlorellales	1	1207	11	21	17	14	11	10	22	12	9	22	15	13	10	23	4	10	15	10	18	17	15	18	10	12	11	22	12	14	15	12	19	24	16	27	13	11	8	19	26	18	2	13	11	19	10
6	0.1.4.1.3.1.1	Chlorellales_X	4	1207	11	21	17	14	11	10	22	12	9	22	15	13	10	23	4	10	15	10	18	17	15	18	10	12	11	22	12	14	15	12	19	24	16	27	13	11	8	19	26	18	2	13	11	19	10
7	0.1.4.1.3.1.1.1	Chlorella	2	1150	10	20	17	14	11	10	20	12	9	22	13	12	10	21	4	9	15	10	15	17	15	18	9	12	10	18	12	12	15	11	18	22	16	24	13	9	8	19	26	18	2	11	10	19	10
8	0.1.4.1.3.1.1.1.1	Chlorella_mirabilis	0	15	0	2	0	0	0	0	1	0	0	1	0	0	0	0	0	0	0	0	0	0	0	0	0	1	0	0	0	0	0	0	0	1	2	0	0	0	0	0	0	0	0	0	0	0	0
8	0.1.4.1.3.1.1.1.2	Chlorella_sorokiniana	0	1135	10	18	17	14	11	10	19	12	9	21	13	12	10	21	4	9	15	10	15	17	15	18	9	11	10	18	12	12	15	11	18	21	14	24	13	9	8	19	26	18	2	11	10	19	10
7	0.1.4.1.3.1.1.2	Oocystaceae	1	1	0	0	0	0	0	0	0	0	0	0	0	0	0	0	0	0	0	0	0	0	0	0	0	0	0	0	0	0	0	0	0	0	0	0	0	0	0	0	0	0	0	0	0	0	0
8	0.1.4.1.3.1.1.2.1	Oocystaceae_sp.	0	1	0	0	0	0	0	0	0	0	0	0	0	0	0	0	0	0	0	0	0	0	0	0	0	0	0	0	0	0	0	0	0	0	0	0	0	0	0	0	0	0	0	0	0	0	0
7	0.1.4.1.3.1.1.3	Prototheca	1	2	0	0	0	0	0	0	0	0	0	0	0	0	0	0	0	0	0	0	0	0	0	0	0	0	0	0	0	0	0	0	0	0	0	0	0	2	0	0	0	0	0	0	0	0	0
8	0.1.4.1.3.1.1.3.1	Prototheca_wickerhamii	0	2	0	0	0	0	0	0	0	0	0	0	0	0	0	0	0	0	0	0	0	0	0	0	0	0	0	0	0	0	0	0	0	0	0	0	0	2	0	0	0	0	0	0	0	0	0
7	0.1.4.1.3.1.1.4	unclassified	1	54	1	1	0	0	0	0	2	0	0	0	2	1	0	2	0	1	0	0	3	0	0	0	1	0	1	4	0	2	0	1	1	2	0	3	0	0	0	0	0	0	0	2	1	0	0
8	0.1.4.1.3.1.1.4.1	unclassified	0	54	1	1	0	0	0	0	2	0	0	0	2	1	0	2	0	1	0	0	3	0	0	0	1	0	1	4	0	2	0	1	1	2	0	3	0	0	0	0	0	0	0	2	1	0	0
5	0.1.4.1.3.2	Microthamniales	1	3	0	0	0	0	0	0	0	0	0	0	0	0	0	0	0	0	2	0	0	0	0	0	0	1	0	0	0	0	0	0	0	0	0	0	0	0	0	0	0	0	0	0	0	0	0
6	0.1.4.1.3.2.1	Microthamniales_X	1	3	0	0	0	0	0	0	0	0	0	0	0	0	0	0	0	0	2	0	0	0	0	0	0	1	0	0	0	0	0	0	0	0	0	0	0	0	0	0	0	0	0	0	0	0	0
7	0.1.4.1.3.2.1.1	Myrmecia	1	3	0	0	0	0	0	0	0	0	0	0	0	0	0	0	0	0	2	0	0	0	0	0	0	1	0	0	0	0	0	0	0	0	0	0	0	0	0	0	0	0	0	0	0	0	0
8	0.1.4.1.3.2.1.1.1	Myrmecia_sp.	0	3	0	0	0	0	0	0	0	0	0	0	0	0	0	0	0	0	2	0	0	0	0	0	0	1	0	0	0	0	0	0	0	0	0	0	0	0	0	0	0	0	0	0	0	0	0
5	0.1.4.1.3.3	Trebouxiophyceae_X	1	1	0	0	0	0	0	0	0	0	0	0	0	0	0	0	0	0	0	0	0	0	0	0	0	0	0	0	0	0	0	0	0	0	0	0	0	0	0	0	0	0	0	0	0	0	0
6	0.1.4.1.3.3.1	Trebouxiophyceae_XX	1	1	0	0	0	0	0	0	0	0	0	0	0	0	0	0	0	0	0	0	0	0	0	0	0	0	0	0	0	0	0	0	0	0	0	0	0	0	0	0	0	0	0	0	0	0	0
7	0.1.4.1.3.3.1.1	Choricystis	1	1	0	0	0	0	0	0	0	0	0	0	0	0	0	0	0	0	0	0	0	0	0	0	0	0	0	0	0	0	0	0	0	0	0	0	0	0	0	0	0	0	0	0	0	0	0
8	0.1.4.1.3.3.1.1.1	Choricystis_sp.	0	1	0	0	0	0	0	0	0	0	0	0	0	0	0	0	0	0	0	0	0	0	0	0	0	0	0	0	0	0	0	0	0	0	0	0	0	0	0	0	0	0	0	0	0	0	0
5	0.1.4.1.3.4	Watanabea-Clade	1	1144	7	4	53	30	22	2	8	7	5	1	10	12	20	29	12	4	2	7	8	13	6	8	4	10	8	6	21	13	9	5	3	1	4	7	7	6	8	12	9	10	13	9	21	24	7
6	0.1.4.1.3.4.1	Watanabea-Clade_X	1	1144	7	4	53	30	22	2	8	7	5	1	10	12	20	29	12	4	2	7	8	13	6	8	4	10	8	6	21	13	9	5	3	1	4	7	7	6	8	12	9	10	13	9	21	24	7
7	0.1.4.1.3.4.1.1	Chloroidium	1	1144	7	4	53	30	22	2	8	7	5	1	10	12	20	29	12	4	2	7	8	13	6	8	4	10	8	6	21	13	9	5	3	1	4	7	7	6	8	12	9	10	13	9	21	24	7
8	0.1.4.1.3.4.1.1.1	Chloroidium_saccharophila	0	1144	7	4	53	30	22	2	8	7	5	1	10	12	20	29	12	4	2	7	8	13	6	8	4	10	8	6	21	13	9	5	3	1	4	7	7	6	8	12	9	10	13	9	21	24	7
5	0.1.4.1.3.5	unclassified	1	7030	96	129	159	80	85	62	59	82	66	75	79	68	83	148	35	60	88	43	50	89	91	61	75	158	87	99	79	120	74	76	102	79	87	123	42	68	122	113	92	83	62	92	58	117	71
6	0.1.4.1.3.5.1	unclassified	1	7030	96	129	159	80	85	62	59	82	66	75	79	68	83	148	35	60	88	43	50	89	91	61	75	158	87	99	79	120	74	76	102	79	87	123	42	68	122	113	92	83	62	92	58	117	71
7	0.1.4.1.3.5.1.1	unclassified	1	7030	96	129	159	80	85	62	59	82	66	75	79	68	83	148	35	60	88	43	50	89	91	61	75	158	87	99	79	120	74	76	102	79	87	123	42	68	122	113	92	83	62	92	58	117	71
8	0.1.4.1.3.5.1.1.1	unclassified	0	7030	96	129	159	80	85	62	59	82	66	75	79	68	83	148	35	60	88	43	50	89	91	61	75	158	87	99	79	120	74	76	102	79	87	123	42	68	122	113	92	83	62	92	58	117	71
4	0.1.4.1.4	Ulvophyceae	1	127	1	0	2	0	11	1	2	0	1	1	4	0	9	4	0	3	0	6	0	0	2	7	0	1	1	0	2	2	0	1	3	0	2	1	1	3	1	0	0	1	0	1	1	1	8
5	0.1.4.1.4.1	unclassified	1	127	1	0	2	0	11	1	2	0	1	1	4	0	9	4	0	3	0	6	0	0	2	7	0	1	1	0	2	2	0	1	3	0	2	1	1	3	1	0	0	1	0	1	1	1	8
6	0.1.4.1.4.1.1	unclassified	1	127	1	0	2	0	11	1	2	0	1	1	4	0	9	4	0	3	0	6	0	0	2	7	0	1	1	0	2	2	0	1	3	0	2	1	1	3	1	0	0	1	0	1	1	1	8
7	0.1.4.1.4.1.1.1	unclassified	1	127	1	0	2	0	11	1	2	0	1	1	4	0	9	4	0	3	0	6	0	0	2	7	0	1	1	0	2	2	0	1	3	0	2	1	1	3	1	0	0	1	0	1	1	1	8
8	0.1.4.1.4.1.1.1.1	unclassified	0	127	1	0	2	0	11	1	2	0	1	1	4	0	9	4	0	3	0	6	0	0	2	7	0	1	1	0	2	2	0	1	3	0	2	1	1	3	1	0	0	1	0	1	1	1	8
4	0.1.4.1.5	unclassified	1	21	1	0	0	1	1	0	0	0	0	0	0	0	0	0	0	0	0	1	0	0	0	1	0	0	0	0	0	0	1	1	0	0	0	0	0	0	0	1	0	0	0	0	0	0	1
5	0.1.4.1.5.1	unclassified	1	21	1	0	0	1	1	0	0	0	0	0	0	0	0	0	0	0	0	1	0	0	0	1	0	0	0	0	0	0	1	1	0	0	0	0	0	0	0	1	0	0	0	0	0	0	1
6	0.1.4.1.5.1.1	unclassified	1	21	1	0	0	1	1	0	0	0	0	0	0	0	0	0	0	0	0	1	0	0	0	1	0	0	0	0	0	0	1	1	0	0	0	0	0	0	0	1	0	0	0	0	0	0	1
7	0.1.4.1.5.1.1.1	unclassified	1	21	1	0	0	1	1	0	0	0	0	0	0	0	0	0	0	0	0	1	0	0	0	1	0	0	0	0	0	0	1	1	0	0	0	0	0	0	0	1	0	0	0	0	0	0	1
8	0.1.4.1.5.1.1.1.1	unclassified	0	21	1	0	0	1	1	0	0	0	0	0	0	0	0	0	0	0	0	1	0	0	0	1	0	0	0	0	0	0	1	1	0	0	0	0	0	0	0	1	0	0	0	0	0	0	1
2	0.1.5	Excavata	3	474	2	2	14	5	2	1	14	11	4	5	9	3	5	2	8	6	12	8	1	2	5	5	6	3	9	2	15	0	8	6	3	13	19	4	8	6	5	6	3	5	2	10	7	2	2
3	0.1.5.1	Discoba	2	201	0	0	8	2	2	0	5	4	3	3	6	3	1	1	2	2	7	1	0	0	2	2	4	3	2	0	4	0	6	4	1	4	6	2	6	0	2	2	1	0	1	6	5	1	2
4	0.1.5.1.1	Heterolobosea	1	9	0	0	0	1	0	0	0	0	0	0	0	0	0	0	0	0	0	1	0	0	0	0	3	0	0	0	0	0	1	0	0	0	0	0	0	0	0	0	0	0	0	2	0	0	0
5	0.1.5.1.1.1	Heterolobosea_X	2	9	0	0	0	1	0	0	0	0	0	0	0	0	0	0	0	0	0	1	0	0	0	0	3	0	0	0	0	0	1	0	0	0	0	0	0	0	0	0	0	0	0	2	0	0	0
6	0.1.5.1.1.1.1	Gruberellidae	1	3	0	0	0	0	0	0	0	0	0	0	0	0	0	0	0	0	0	0	0	0	0	0	1	0	0	0	0	0	0	0	0	0	0	0	0	0	0	0	0	0	0	2	0	0	0
7	0.1.5.1.1.1.1.1	Stachyamoeba	1	3	0	0	0	0	0	0	0	0	0	0	0	0	0	0	0	0	0	0	0	0	0	0	1	0	0	0	0	0	0	0	0	0	0	0	0	0	0	0	0	0	0	2	0	0	0
8	0.1.5.1.1.1.1.1.1	Stachyamoeba_sp.	0	3	0	0	0	0	0	0	0	0	0	0	0	0	0	0	0	0	0	0	0	0	0	0	1	0	0	0	0	0	0	0	0	0	0	0	0	0	0	0	0	0	0	2	0	0	0
6	0.1.5.1.1.1.2	Heterolobosea_XX	1	6	0	0	0	1	0	0	0	0	0	0	0	0	0	0	0	0	0	1	0	0	0	0	2	0	0	0	0	0	1	0	0	0	0	0	0	0	0	0	0	0	0	0	0	0	0
7	0.1.5.1.1.1.2.1	Paravahlkampfia	1	6	0	0	0	1	0	0	0	0	0	0	0	0	0	0	0	0	0	1	0	0	0	0	2	0	0	0	0	0	1	0	0	0	0	0	0	0	0	0	0	0	0	0	0	0	0
8	0.1.5.1.1.1.2.1.1	Paravahlkampfia_sp.	0	6	0	0	0	1	0	0	0	0	0	0	0	0	0	0	0	0	0	1	0	0	0	0	2	0	0	0	0	0	1	0	0	0	0	0	0	0	0	0	0	0	0	0	0	0	0
4	0.1.5.1.2	Jakobida	1	192	0	0	8	1	2	0	5	4	3	3	6	3	1	1	2	2	7	0	0	0	2	2	1	3	2	0	4	0	5	4	1	4	6	2	6	0	2	2	1	0	1	4	5	1	2
5	0.1.5.1.2.1	Jakobida_X	1	192	0	0	8	1	2	0	5	4	3	3	6	3	1	1	2	2	7	0	0	0	2	2	1	3	2	0	4	0	5	4	1	4	6	2	6	0	2	2	1	0	1	4	5	1	2
6	0.1.5.1.2.1.1	Jakobidae	1	192	0	0	8	1	2	0	5	4	3	3	6	3	1	1	2	2	7	0	0	0	2	2	1	3	2	0	4	0	5	4	1	4	6	2	6	0	2	2	1	0	1	4	5	1	2
7	0.1.5.1.2.1.1.1	Andalucia	2	192	0	0	8	1	2	0	5	4	3	3	6	3	1	1	2	2	7	0	0	0	2	2	1	3	2	0	4	0	5	4	1	4	6	2	6	0	2	2	1	0	1	4	5	1	2
8	0.1.5.1.2.1.1.1.1	Andalucia_godoyi	0	182	0	0	8	1	1	0	4	4	3	3	6	2	1	1	2	2	7	0	0	0	2	2	1	3	2	0	3	0	5	4	1	4	6	2	6	0	2	1	1	0	1	4	5	1	2
8	0.1.5.1.2.1.1.1.2	Andalucia_sp.	0	10	0	0	0	0	1	0	1	0	0	0	0	1	0	0	0	0	0	0	0	0	0	0	0	0	0	0	1	0	0	0	0	0	0	0	0	0	0	1	0	0	0	0	0	0	0
3	0.1.5.2	Malawimonadidae	1	175	1	1	6	2	0	1	9	1	0	2	3	0	3	1	4	3	5	6	1	0	0	2	1	0	5	2	8	0	2	1	1	7	8	0	1	5	3	3	2	0	0	2	1	0	0
4	0.1.5.2.1	Malawimonadidae_X	1	175	1	1	6	2	0	1	9	1	0	2	3	0	3	1	4	3	5	6	1	0	0	2	1	0	5	2	8	0	2	1	1	7	8	0	1	5	3	3	2	0	0	2	1	0	0
5	0.1.5.2.1.1	Malawimonadidae_XX	1	175	1	1	6	2	0	1	9	1	0	2	3	0	3	1	4	3	5	6	1	0	0	2	1	0	5	2	8	0	2	1	1	7	8	0	1	5	3	3	2	0	0	2	1	0	0
6	0.1.5.2.1.1.1	Malawimonadidae_XXX	1	175	1	1	6	2	0	1	9	1	0	2	3	0	3	1	4	3	5	6	1	0	0	2	1	0	5	2	8	0	2	1	1	7	8	0	1	5	3	3	2	0	0	2	1	0	0
7	0.1.5.2.1.1.1.1	Malawimonas	1	175	1	1	6	2	0	1	9	1	0	2	3	0	3	1	4	3	5	6	1	0	0	2	1	0	5	2	8	0	2	1	1	7	8	0	1	5	3	3	2	0	0	2	1	0	0
8	0.1.5.2.1.1.1.1.1	Malawimonas_jakobiformis	0	175	1	1	6	2	0	1	9	1	0	2	3	0	3	1	4	3	5	6	1	0	0	2	1	0	5	2	8	0	2	1	1	7	8	0	1	5	3	3	2	0	0	2	1	0	0
3	0.1.5.3	Metamonada	1	98	1	1	0	1	0	0	0	6	1	0	0	0	1	0	2	1	0	1	0	2	3	1	1	0	2	0	3	0	0	1	1	2	5	2	1	1	0	1	0	5	1	2	1	1	0
4	0.1.5.3.1	Preaxostyla	1	98	1	1	0	1	0	0	0	6	1	0	0	0	1	0	2	1	0	1	0	2	3	1	1	0	2	0	3	0	0	1	1	2	5	2	1	1	0	1	0	5	1	2	1	1	0
5	0.1.5.3.1.1	Oxymonadida	1	98	1	1	0	1	0	0	0	6	1	0	0	0	1	0	2	1	0	1	0	2	3	1	1	0	2	0	3	0	0	1	1	2	5	2	1	1	0	1	0	5	1	2	1	1	0
6	0.1.5.3.1.1.1	Trimastigidae	1	98	1	1	0	1	0	0	0	6	1	0	0	0	1	0	2	1	0	1	0	2	3	1	1	0	2	0	3	0	0	1	1	2	5	2	1	1	0	1	0	5	1	2	1	1	0
7	0.1.5.3.1.1.1.1	Trimastix	3	98	1	1	0	1	0	0	0	6	1	0	0	0	1	0	2	1	0	1	0	2	3	1	1	0	2	0	3	0	0	1	1	2	5	2	1	1	0	1	0	5	1	2	1	1	0
8	0.1.5.3.1.1.1.1.1	Trimastix_marina	0	8	0	0	0	0	0	0	0	0	0	0	0	0	0	0	0	0	0	1	0	0	0	0	0	0	0	0	0	0	0	0	0	0	0	0	0	1	0	0	0	0	0	0	1	0	0
8	0.1.5.3.1.1.1.1.2	Trimastix_pyriformis	0	80	1	0	0	1	0	0	0	6	1	0	0	0	1	0	2	1	0	0	0	2	3	1	1	0	2	0	2	0	0	1	1	2	4	2	1	0	0	1	0	3	1	2	0	1	0
8	0.1.5.3.1.1.1.1.3	unclassified	0	10	0	1	0	0	0	0	0	0	0	0	0	0	0	0	0	0	0	0	0	0	0	0	0	0	0	0	1	0	0	0	0	0	1	0	0	0	0	0	0	2	0	0	0	0	0
2	0.1.6	Hacrobia	3	1675	26	12	17	24	26	25	25	15	25	5	16	5	9	8	11	16	19	154	50	28	12	13	18	18	12	13	16	10	16	17	8	25	48	55	25	94	17	33	25	31	5	12	16	9	20
3	0.1.6.1	Centroheliozoa	1	1564	26	11	15	24	26	25	25	15	25	5	16	5	8	8	5	16	19	149	33	28	11	13	17	17	11	13	16	7	11	15	8	25	48	41	22	93	17	33	22	31	5	12	16	7	20
4	0.1.6.1.1	Centroheliozoa_X	3	1564	26	11	15	24	26	25	25	15	25	5	16	5	8	8	5	16	19	149	33	28	11	13	17	17	11	13	16	7	11	15	8	25	48	41	22	93	17	33	22	31	5	12	16	7	20
5	0.1.6.1.1.1	Centroheliozoa_XX	1	234	1	1	2	7	3	4	2	0	3	0	6	0	4	1	0	1	2	12	11	2	2	3	0	1	0	0	0	0	5	1	1	13	12	6	8	10	3	4	3	3	0	3	4	2	7
6	0.1.6.1.1.1.1	Centroheliozoa_XXX	1	234	1	1	2	7	3	4	2	0	3	0	6	0	4	1	0	1	2	12	11	2	2	3	0	1	0	0	0	0	5	1	1	13	12	6	8	10	3	4	3	3	0	3	4	2	7
7	0.1.6.1.1.1.1.1	Centroheliozoa_XXXX	1	234	1	1	2	7	3	4	2	0	3	0	6	0	4	1	0	1	2	12	11	2	2	3	0	1	0	0	0	0	5	1	1	13	12	6	8	10	3	4	3	3	0	3	4	2	7
8	0.1.6.1.1.1.1.1.1	Centroheliozoa_XXXX_sp.	0	234	1	1	2	7	3	4	2	0	3	0	6	0	4	1	0	1	2	12	11	2	2	3	0	1	0	0	0	0	5	1	1	13	12	6	8	10	3	4	3	3	0	3	4	2	7
5	0.1.6.1.1.2	Pterocystida	4	1250	22	8	11	13	21	21	19	14	22	5	10	4	4	7	5	15	17	136	21	25	9	9	16	16	11	13	15	7	6	13	7	12	36	31	14	76	13	27	18	28	4	9	12	5	12
6	0.1.6.1.1.2.1	Heterophryidae	2	898	20	5	11	8	21	21	11	12	18	3	9	3	2	6	3	3	9	61	17	17	6	8	15	16	11	9	10	3	3	11	7	11	27	26	11	16	6	21	13	22	4	7	8	5	11
7	0.1.6.1.1.2.1.1	Heterophrys	1	542	20	4	5	8	16	18	9	9	17	3	8	2	2	4	2	3	6	10	8	4	5	6	11	4	9	9	2	3	0	8	7	4	1	8	6	12	6	2	7	16	4	7	2	3	2
8	0.1.6.1.1.2.1.1.1	Heterophrys_sp.	0	542	20	4	5	8	16	18	9	9	17	3	8	2	2	4	2	3	6	10	8	4	5	6	11	4	9	9	2	3	0	8	7	4	1	8	6	12	6	2	7	16	4	7	2	3	2
7	0.1.6.1.1.2.1.2	unclassified	1	356	0	1	6	0	5	3	2	3	1	0	1	1	0	2	1	0	3	51	9	13	1	2	4	12	2	0	8	0	3	3	0	7	26	18	5	4	0	19	6	6	0	0	6	2	9
8	0.1.6.1.1.2.1.2.1	unclassified	0	356	0	1	6	0	5	3	2	3	1	0	1	1	0	2	1	0	3	51	9	13	1	2	4	12	2	0	8	0	3	3	0	7	26	18	5	4	0	19	6	6	0	0	6	2	9
6	0.1.6.1.1.2.2	Pterocystida_X	1	57	0	0	0	1	0	0	0	0	0	1	0	0	0	0	0	5	2	1	0	0	0	0	0	0	0	0	2	3	0	0	0	0	0	0	0	25	1	0	1	1	0	0	0	0	0
7	0.1.6.1.1.2.2.1	Pterocystida_XX	1	57	0	0	0	1	0	0	0	0	0	1	0	0	0	0	0	5	2	1	0	0	0	0	0	0	0	0	2	3	0	0	0	0	0	0	0	25	1	0	1	1	0	0	0	0	0
8	0.1.6.1.1.2.2.1.1	Pterocystida_XX_sp.	0	57	0	0	0	1	0	0	0	0	0	1	0	0	0	0	0	5	2	1	0	0	0	0	0	0	0	0	2	3	0	0	0	0	0	0	0	25	1	0	1	1	0	0	0	0	0
6	0.1.6.1.1.2.3	Pterocystidae	1	112	2	0	0	0	0	0	0	1	1	0	0	0	0	0	0	1	0	58	2	7	1	1	0	0	0	0	0	0	1	0	0	0	6	4	2	0	0	3	1	4	0	0	0	0	0
7	0.1.6.1.1.2.3.1	Pterocystis	2	112	2	0	0	0	0	0	0	1	1	0	0	0	0	0	0	1	0	58	2	7	1	1	0	0	0	0	0	0	1	0	0	0	6	4	2	0	0	3	1	4	0	0	0	0	0
8	0.1.6.1.1.2.3.1.1	Pterocystis_tropica	0	12	2	0	0	0	0	0	0	0	0	0	0	0	0	0	0	0	0	0	0	4	1	0	0	0	0	0	0	0	0	0	0	0	0	0	0	0	0	0	0	0	0	0	0	0	0
8	0.1.6.1.1.2.3.1.2	unclassified	0	100	0	0	0	0	0	0	0	1	1	0	0	0	0	0	0	1	0	58	2	3	0	1	0	0	0	0	0	0	1	0	0	0	6	4	2	0	0	3	1	4	0	0	0	0	0
6	0.1.6.1.1.2.4	unclassified	1	183	0	3	0	4	0	0	8	1	3	1	1	1	2	1	2	6	6	16	2	1	2	0	1	0	0	4	3	1	2	2	0	1	3	1	1	35	6	3	3	1	0	2	4	0	1
7	0.1.6.1.1.2.4.1	unclassified	1	183	0	3	0	4	0	0	8	1	3	1	1	1	2	1	2	6	6	16	2	1	2	0	1	0	0	4	3	1	2	2	0	1	3	1	1	35	6	3	3	1	0	2	4	0	1
8	0.1.6.1.1.2.4.1.1	unclassified	0	183	0	3	0	4	0	0	8	1	3	1	1	1	2	1	2	6	6	16	2	1	2	0	1	0	0	4	3	1	2	2	0	1	3	1	1	35	6	3	3	1	0	2	4	0	1
5	0.1.6.1.1.3	unclassified	1	80	3	2	2	4	2	0	4	1	0	0	0	1	0	0	0	0	0	1	1	1	0	1	1	0	0	0	1	0	0	1	0	0	0	4	0	7	1	2	1	0	1	0	0	0	1
6	0.1.6.1.1.3.1	unclassified	1	80	3	2	2	4	2	0	4	1	0	0	0	1	0	0	0	0	0	1	1	1	0	1	1	0	0	0	1	0	0	1	0	0	0	4	0	7	1	2	1	0	1	0	0	0	1
7	0.1.6.1.1.3.1.1	unclassified	1	80	3	2	2	4	2	0	4	1	0	0	0	1	0	0	0	0	0	1	1	1	0	1	1	0	0	0	1	0	0	1	0	0	0	4	0	7	1	2	1	0	1	0	0	0	1
8	0.1.6.1.1.3.1.1.1	unclassified	0	80	3	2	2	4	2	0	4	1	0	0	0	1	0	0	0	0	0	1	1	1	0	1	1	0	0	0	1	0	0	1	0	0	0	4	0	7	1	2	1	0	1	0	0	0	1
3	0.1.6.2	Cryptophyta	1	103	0	0	2	0	0	0	0	0	0	0	0	0	1	0	3	0	0	2	17	0	1	0	1	1	1	0	0	3	5	2	0	0	0	14	3	1	0	0	3	0	0	0	0	1	0
4	0.1.6.2.1	Cryptophyceae	1	103	0	0	2	0	0	0	0	0	0	0	0	0	1	0	3	0	0	2	17	0	1	0	1	1	1	0	0	3	5	2	0	0	0	14	3	1	0	0	3	0	0	0	0	1	0
5	0.1.6.2.1.1	Cryptophyceae_X	1	103	0	0	2	0	0	0	0	0	0	0	0	0	1	0	3	0	0	2	17	0	1	0	1	1	1	0	0	3	5	2	0	0	0	14	3	1	0	0	3	0	0	0	0	1	0
6	0.1.6.2.1.1.1	Cryptomonadales	1	103	0	0	2	0	0	0	0	0	0	0	0	0	1	0	3	0	0	2	17	0	1	0	1	1	1	0	0	3	5	2	0	0	0	14	3	1	0	0	3	0	0	0	0	1	0
7	0.1.6.2.1.1.1.1	Cryptomonas	1	103	0	0	2	0	0	0	0	0	0	0	0	0	1	0	3	0	0	2	17	0	1	0	1	1	1	0	0	3	5	2	0	0	0	14	3	1	0	0	3	0	0	0	0	1	0
8	0.1.6.2.1.1.1.1.1	unclassified	0	103	0	0	2	0	0	0	0	0	0	0	0	0	1	0	3	0	0	2	17	0	1	0	1	1	1	0	0	3	5	2	0	0	0	14	3	1	0	0	3	0	0	0	0	1	0
3	0.1.6.3	Haptophyta	2	8	0	1	0	0	0	0	0	0	0	0	0	0	0	0	3	0	0	3	0	0	0	0	0	0	0	0	0	0	0	0	0	0	0	0	0	0	0	0	0	0	0	0	0	1	0
4	0.1.6.3.1	Haptophyta_Clade_HAP1	1	4	0	0	0	0	0	0	0	0	0	0	0	0	0	0	3	0	0	0	0	0	0	0	0	0	0	0	0	0	0	0	0	0	0	0	0	0	0	0	0	0	0	0	0	1	0
5	0.1.6.3.1.1	Haptophyta_Clade_HAP1_X	1	4	0	0	0	0	0	0	0	0	0	0	0	0	0	0	3	0	0	0	0	0	0	0	0	0	0	0	0	0	0	0	0	0	0	0	0	0	0	0	0	0	0	0	0	1	0
6	0.1.6.3.1.1.1	Haptophyta_Clade_HAP1_XX	1	4	0	0	0	0	0	0	0	0	0	0	0	0	0	0	3	0	0	0	0	0	0	0	0	0	0	0	0	0	0	0	0	0	0	0	0	0	0	0	0	0	0	0	0	1	0
7	0.1.6.3.1.1.1.1	Haptophyta_Clade_HAP1_XXX	1	4	0	0	0	0	0	0	0	0	0	0	0	0	0	0	3	0	0	0	0	0	0	0	0	0	0	0	0	0	0	0	0	0	0	0	0	0	0	0	0	0	0	0	0	1	0
8	0.1.6.3.1.1.1.1.1	Haptophyta_Clade_HAP1_XXX_sp.	0	4	0	0	0	0	0	0	0	0	0	0	0	0	0	0	3	0	0	0	0	0	0	0	0	0	0	0	0	0	0	0	0	0	0	0	0	0	0	0	0	0	0	0	0	1	0
4	0.1.6.3.2	unclassified	1	4	0	1	0	0	0	0	0	0	0	0	0	0	0	0	0	0	0	3	0	0	0	0	0	0	0	0	0	0	0	0	0	0	0	0	0	0	0	0	0	0	0	0	0	0	0
5	0.1.6.3.2.1	unclassified	1	4	0	1	0	0	0	0	0	0	0	0	0	0	0	0	0	0	0	3	0	0	0	0	0	0	0	0	0	0	0	0	0	0	0	0	0	0	0	0	0	0	0	0	0	0	0
6	0.1.6.3.2.1.1	unclassified	1	4	0	1	0	0	0	0	0	0	0	0	0	0	0	0	0	0	0	3	0	0	0	0	0	0	0	0	0	0	0	0	0	0	0	0	0	0	0	0	0	0	0	0	0	0	0
7	0.1.6.3.2.1.1.1	unclassified	1	4	0	1	0	0	0	0	0	0	0	0	0	0	0	0	0	0	0	3	0	0	0	0	0	0	0	0	0	0	0	0	0	0	0	0	0	0	0	0	0	0	0	0	0	0	0
8	0.1.6.3.2.1.1.1.1	unclassified	0	4	0	1	0	0	0	0	0	0	0	0	0	0	0	0	0	0	0	3	0	0	0	0	0	0	0	0	0	0	0	0	0	0	0	0	0	0	0	0	0	0	0	0	0	0	0
2	0.1.7	Opisthokonta	3	5807	142	63	64	85	55	88	59	71	70	103	71	78	155	44	81	39	60	123	81	66	62	72	84	54	42	78	81	30	62	74	63	44	84	79	67	93	86	103	78	101	71	80	68	64	72
3	0.1.7.1	Choanoflagellida	2	194	1	1	1	3	1	1	1	2	6	4	0	1	3	2	0	3	4	11	3	2	2	0	3	2	0	0	3	3	1	3	3	2	9	5	3	0	4	9	4	1	0	5	1	1	2
4	0.1.7.1.1	Choanoflagellatea	1	126	1	1	0	2	1	1	1	2	6	3	0	1	2	2	0	1	1	4	2	1	1	0	3	1	0	0	3	0	1	2	3	0	4	3	2	0	4	4	3	0	0	5	1	0	1
5	0.1.7.1.1.1	Craspedida	5	126	1	1	0	2	1	1	1	2	6	3	0	1	2	2	0	1	1	4	2	1	1	0	3	1	0	0	3	0	1	2	3	0	4	3	2	0	4	4	3	0	0	5	1	0	1
6	0.1.7.1.1.1.1	Monosigidae_Group_A	1	73	1	1	0	1	1	0	1	2	0	2	0	1	2	1	0	1	1	2	1	1	1	0	1	1	0	0	3	0	1	1	0	0	2	2	0	0	3	3	0	0	0	3	1	0	1
7	0.1.7.1.1.1.1.1	Monosiga	1	73	1	1	0	1	1	0	1	2	0	2	0	1	2	1	0	1	1	2	1	1	1	0	1	1	0	0	3	0	1	1	0	0	2	2	0	0	3	3	0	0	0	3	1	0	1
8	0.1.7.1.1.1.1.1.1	Monosiga_ovata	0	73	1	1	0	1	1	0	1	2	0	2	0	1	2	1	0	1	1	2	1	1	1	0	1	1	0	0	3	0	1	1	0	0	2	2	0	0	3	3	0	0	0	3	1	0	1
6	0.1.7.1.1.1.2	Monosigidae_Group_O	1	4	0	0	0	0	0	1	0	0	0	0	0	0	0	0	0	0	0	0	0	0	0	0	0	0	0	0	0	0	0	0	2	0	0	0	1	0	0	0	0	0	0	0	0	0	0
7	0.1.7.1.1.1.2.1	Monosigidae_Group_O_X	1	4	0	0	0	0	0	1	0	0	0	0	0	0	0	0	0	0	0	0	0	0	0	0	0	0	0	0	0	0	0	0	2	0	0	0	1	0	0	0	0	0	0	0	0	0	0
8	0.1.7.1.1.1.2.1.1	Monosigidae_Group_O_X_sp.	0	4	0	0	0	0	0	1	0	0	0	0	0	0	0	0	0	0	0	0	0	0	0	0	0	0	0	0	0	0	0	0	2	0	0	0	1	0	0	0	0	0	0	0	0	0	0
6	0.1.7.1.1.1.3	Salpingoecidae_Group_C2	3	10	0	0	0	0	0	0	0	0	3	0	0	0	0	0	0	0	0	1	0	0	0	0	0	0	0	0	0	0	0	1	0	0	0	0	0	0	1	0	0	0	0	0	0	0	0
7	0.1.7.1.1.1.3.1	Salpingoeca_C2	1	1	0	0	0	0	0	0	0	0	0	0	0	0	0	0	0	0	0	0	0	0	0	0	0	0	0	0	0	0	0	0	0	0	0	0	0	0	0	0	0	0	0	0	0	0	0
8	0.1.7.1.1.1.3.1.1	Salpingoeca_napiformis	0	1	0	0	0	0	0	0	0	0	0	0	0	0	0	0	0	0	0	0	0	0	0	0	0	0	0	0	0	0	0	0	0	0	0	0	0	0	0	0	0	0	0	0	0	0	0
7	0.1.7.1.1.1.3.2	Salpingoecidae_Group_C2_X	1	3	0	0	0	0	0	0	0	0	1	0	0	0	0	0	0	0	0	0	0	0	0	0	0	0	0	0	0	0	0	1	0	0	0	0	0	0	0	0	0	0	0	0	0	0	0
8	0.1.7.1.1.1.3.2.1	Salpingoecidae_Group_C2_X_sp.	0	3	0	0	0	0	0	0	0	0	1	0	0	0	0	0	0	0	0	0	0	0	0	0	0	0	0	0	0	0	0	1	0	0	0	0	0	0	0	0	0	0	0	0	0	0	0
7	0.1.7.1.1.1.3.3	unclassified	1	6	0	0	0	0	0	0	0	0	2	0	0	0	0	0	0	0	0	1	0	0	0	0	0	0	0	0	0	0	0	0	0	0	0	0	0	0	1	0	0	0	0	0	0	0	0
8	0.1.7.1.1.1.3.3.1	unclassified	0	6	0	0	0	0	0	0	0	0	2	0	0	0	0	0	0	0	0	1	0	0	0	0	0	0	0	0	0	0	0	0	0	0	0	0	0	0	1	0	0	0	0	0	0	0	0
6	0.1.7.1.1.1.4	Salpingoecidae_Group_C3	1	34	0	0	0	1	0	0	0	0	3	1	0	0	0	1	0	0	0	1	1	0	0	0	2	0	0	0	0	0	0	0	1	0	2	0	1	0	0	1	3	0	0	0	0	0	0
7	0.1.7.1.1.1.4.1	Salpingoecidae_Group_C3_X	1	34	0	0	0	1	0	0	0	0	3	1	0	0	0	1	0	0	0	1	1	0	0	0	2	0	0	0	0	0	0	0	1	0	2	0	1	0	0	1	3	0	0	0	0	0	0
8	0.1.7.1.1.1.4.1.1	Salpingoecidae_Group_C3_X_sp.	0	34	0	0	0	1	0	0	0	0	3	1	0	0	0	1	0	0	0	1	1	0	0	0	2	0	0	0	0	0	0	0	1	0	2	0	1	0	0	1	3	0	0	0	0	0	0
6	0.1.7.1.1.1.5	unclassified	1	5	0	0	0	0	0	0	0	0	0	0	0	0	0	0	0	0	0	0	0	0	0	0	0	0	0	0	0	0	0	0	0	0	0	1	0	0	0	0	0	0	0	2	0	0	0
7	0.1.7.1.1.1.5.1	unclassified	1	5	0	0	0	0	0	0	0	0	0	0	0	0	0	0	0	0	0	0	0	0	0	0	0	0	0	0	0	0	0	0	0	0	0	1	0	0	0	0	0	0	0	2	0	0	0
8	0.1.7.1.1.1.5.1.1	unclassified	0	5	0	0	0	0	0	0	0	0	0	0	0	0	0	0	0	0	0	0	0	0	0	0	0	0	0	0	0	0	0	0	0	0	0	1	0	0	0	0	0	0	0	2	0	0	0
4	0.1.7.1.2	Choanoflagellida_X	1	68	0	0	1	1	0	0	0	0	0	1	0	0	1	0	0	2	3	7	1	1	1	0	0	1	0	0	0	3	0	1	0	2	5	2	1	0	0	5	1	1	0	0	0	1	1
5	0.1.7.1.2.1	Choanoflagellida_XX	2	68	0	0	1	1	0	0	0	0	0	1	0	0	1	0	0	2	3	7	1	1	1	0	0	1	0	0	0	3	0	1	0	2	5	2	1	0	0	5	1	1	0	0	0	1	1
6	0.1.7.1.2.1.1	Choanoflagellida_XX_Clade-3	1	41	0	0	0	0	0	0	0	0	0	0	0	0	1	0	0	2	3	2	1	1	1	0	0	1	0	0	0	2	0	0	0	2	4	0	1	0	0	2	0	0	0	0	0	1	1
7	0.1.7.1.2.1.1.1	Choanoflagellida_XX_Clade-3_X	1	41	0	0	0	0	0	0	0	0	0	0	0	0	1	0	0	2	3	2	1	1	1	0	0	1	0	0	0	2	0	0	0	2	4	0	1	0	0	2	0	0	0	0	0	1	1
8	0.1.7.1.2.1.1.1.1	Choanoflagellida_XX_Clade-3_X_sp.	0	41	0	0	0	0	0	0	0	0	0	0	0	0	1	0	0	2	3	2	1	1	1	0	0	1	0	0	0	2	0	0	0	2	4	0	1	0	0	2	0	0	0	0	0	1	1
6	0.1.7.1.2.1.2	unclassified	1	27	0	0	1	1	0	0	0	0	0	1	0	0	0	0	0	0	0	5	0	0	0	0	0	0	0	0	0	1	0	1	0	0	1	2	0	0	0	3	1	1	0	0	0	0	0
7	0.1.7.1.2.1.2.1	unclassified	1	27	0	0	1	1	0	0	0	0	0	1	0	0	0	0	0	0	0	5	0	0	0	0	0	0	0	0	0	1	0	1	0	0	1	2	0	0	0	3	1	1	0	0	0	0	0
8	0.1.7.1.2.1.2.1.1	unclassified	0	27	0	0	1	1	0	0	0	0	0	1	0	0	0	0	0	0	0	5	0	0	0	0	0	0	0	0	0	1	0	1	0	0	1	2	0	0	0	3	1	1	0	0	0	0	0
3	0.1.7.2	Mesomycetozoa	1	161	3	3	1	3	0	2	2	0	0	2	2	2	3	0	4	0	0	1	10	2	2	2	0	0	1	1	0	0	0	5	3	1	3	4	3	5	1	0	1	4	1	2	4	2	1
4	0.1.7.2.1	Ichthyosporea	2	161	3	3	1	3	0	2	2	0	0	2	2	2	3	0	4	0	0	1	10	2	2	2	0	0	1	1	0	0	0	5	3	1	3	4	3	5	1	0	1	4	1	2	4	2	1
5	0.1.7.2.1.1	Ichthyosphonida	2	145	3	3	1	3	0	2	2	0	0	2	2	2	3	0	4	0	0	1	9	2	2	2	0	0	1	1	0	0	0	5	3	1	2	4	3	4	1	0	1	4	1	2	4	2	1
6	0.1.7.2.1.1.1	Pseudoperkinsidae	2	129	3	3	1	3	0	0	2	0	0	2	2	2	3	0	3	0	0	1	8	2	2	2	0	0	0	1	0	0	0	3	3	1	2	4	3	3	1	0	1	3	1	2	2	2	1
7	0.1.7.2.1.1.1.1	Pseudoperkinsidae_X	1	40	0	0	0	0	0	0	0	0	0	2	0	2	2	0	0	0	0	0	1	2	1	2	0	0	0	0	0	0	0	1	0	0	0	2	1	2	1	0	0	1	1	0	0	2	0
8	0.1.7.2.1.1.1.1.1	Pseudoperkinsidae_X_sp.	0	40	0	0	0	0	0	0	0	0	0	2	0	2	2	0	0	0	0	0	1	2	1	2	0	0	0	0	0	0	0	1	0	0	0	2	1	2	1	0	0	1	1	0	0	2	0
7	0.1.7.2.1.1.1.2	unclassified	1	89	3	3	1	3	0	0	2	0	0	0	2	0	1	0	3	0	0	1	7	0	1	0	0	0	0	1	0	0	0	2	3	1	2	2	2	1	0	0	1	2	0	2	2	0	1
8	0.1.7.2.1.1.1.2.1	unclassified	0	89	3	3	1	3	0	0	2	0	0	0	2	0	1	0	3	0	0	1	7	0	1	0	0	0	0	1	0	0	0	2	3	1	2	2	2	1	0	0	1	2	0	2	2	0	1
6	0.1.7.2.1.1.2	unclassified	1	16	0	0	0	0	0	2	0	0	0	0	0	0	0	0	1	0	0	0	1	0	0	0	0	0	1	0	0	0	0	2	0	0	0	0	0	1	0	0	0	1	0	0	2	0	0
7	0.1.7.2.1.1.2.1	unclassified	1	16	0	0	0	0	0	2	0	0	0	0	0	0	0	0	1	0	0	0	1	0	0	0	0	0	1	0	0	0	0	2	0	0	0	0	0	1	0	0	0	1	0	0	2	0	0
8	0.1.7.2.1.1.2.1.1	unclassified	0	16	0	0	0	0	0	2	0	0	0	0	0	0	0	0	1	0	0	0	1	0	0	0	0	0	1	0	0	0	0	2	0	0	0	0	0	1	0	0	0	1	0	0	2	0	0
5	0.1.7.2.1.2	Rhynosporida	1	16	0	0	0	0	0	0	0	0	0	0	0	0	0	0	0	0	0	0	1	0	0	0	0	0	0	0	0	0	0	0	0	0	1	0	0	1	0	0	0	0	0	0	0	0	0
6	0.1.7.2.1.2.1	Rhynosporidae	1	16	0	0	0	0	0	0	0	0	0	0	0	0	0	0	0	0	0	0	1	0	0	0	0	0	0	0	0	0	0	0	0	0	1	0	0	1	0	0	0	0	0	0	0	0	0
7	0.1.7.2.1.2.1.1	Rhynosporidae_X	1	16	0	0	0	0	0	0	0	0	0	0	0	0	0	0	0	0	0	0	1	0	0	0	0	0	0	0	0	0	0	0	0	0	1	0	0	1	0	0	0	0	0	0	0	0	0
8	0.1.7.2.1.2.1.1.1	Rhynosporidae_X_sp.	0	16	0	0	0	0	0	0	0	0	0	0	0	0	0	0	0	0	0	0	1	0	0	0	0	0	0	0	0	0	0	0	0	0	1	0	0	1	0	0	0	0	0	0	0	0	0
3	0.1.7.3	unclassified	1	5452	138	59	62	79	54	85	56	69	64	97	69	75	149	42	77	36	56	111	68	62	58	70	81	52	41	77	78	27	61	66	57	41	72	70	61	88	81	94	73	96	70	73	63	61	69
4	0.1.7.3.1	unclassified	1	5452	138	59	62	79	54	85	56	69	64	97	69	75	149	42	77	36	56	111	68	62	58	70	81	52	41	77	78	27	61	66	57	41	72	70	61	88	81	94	73	96	70	73	63	61	69
5	0.1.7.3.1.1	unclassified	1	5452	138	59	62	79	54	85	56	69	64	97	69	75	149	42	77	36	56	111	68	62	58	70	81	52	41	77	78	27	61	66	57	41	72	70	61	88	81	94	73	96	70	73	63	61	69
6	0.1.7.3.1.1.1	unclassified	1	5452	138	59	62	79	54	85	56	69	64	97	69	75	149	42	77	36	56	111	68	62	58	70	81	52	41	77	78	27	61	66	57	41	72	70	61	88	81	94	73	96	70	73	63	61	69
7	0.1.7.3.1.1.1.1	unclassified	1	5452	138	59	62	79	54	85	56	69	64	97	69	75	149	42	77	36	56	111	68	62	58	70	81	52	41	77	78	27	61	66	57	41	72	70	61	88	81	94	73	96	70	73	63	61	69
8	0.1.7.3.1.1.1.1.1	unclassified	0	5452	138	59	62	79	54	85	56	69	64	97	69	75	149	42	77	36	56	111	68	62	58	70	81	52	41	77	78	27	61	66	57	41	72	70	61	88	81	94	73	96	70	73	63	61	69
2	0.1.8	Rhizaria	2	100134	1625	1750	1127	802	788	725	1006	1232	1297	1288	1175	1450	1329	1946	1468	1801	1410	904	1179	1072	1080	984	1066	1637	942	1431	1033	1864	1396	840	1020	1652	1039	1006	792	1192	1251	1437	1026	848	1440	866	1057	1164	1026
3	0.1.8.1	Cercozoa	10	100130	1624	1750	1127	802	788	725	1006	1232	1297	1288	1175	1450	1329	1946	1468	1801	1410	904	1179	1072	1080	984	1066	1637	940	1431	1033	1864	1396	840	1020	1652	1039	1006	792	1192	1251	1437	1026	848	1440	866	1057	1164	1026
4	0.1.8.1.1	Cercozoa_X	1	7	0	0	0	2	0	0	0	0	0	0	0	0	0	0	2	0	0	0	0	0	0	0	0	0	0	0	0	0	0	0	0	0	0	0	0	0	0	0	0	0	0	0	1	0	0
5	0.1.8.1.1.1	Cercozoa_XX	1	7	0	0	0	2	0	0	0	0	0	0	0	0	0	0	2	0	0	0	0	0	0	0	0	0	0	0	0	0	0	0	0	0	0	0	0	0	0	0	0	0	0	0	1	0	0
6	0.1.8.1.1.1.1	Cercozoa_XXX	1	7	0	0	0	2	0	0	0	0	0	0	0	0	0	0	2	0	0	0	0	0	0	0	0	0	0	0	0	0	0	0	0	0	0	0	0	0	0	0	0	0	0	0	1	0	0
7	0.1.8.1.1.1.1.1	Cercozoa_XXXX	1	7	0	0	0	2	0	0	0	0	0	0	0	0	0	0	2	0	0	0	0	0	0	0	0	0	0	0	0	0	0	0	0	0	0	0	0	0	0	0	0	0	0	0	1	0	0
8	0.1.8.1.1.1.1.1.1	Cercozoa_XXXX_sp.	0	7	0	0	0	2	0	0	0	0	0	0	0	0	0	0	2	0	0	0	0	0	0	0	0	0	0	0	0	0	0	0	0	0	0	0	0	0	0	0	0	0	0	0	1	0	0
4	0.1.8.1.2	Endomyxa	1	4366	97	46	25	49	68	70	62	79	62	29	58	43	27	56	48	67	28	53	72	43	62	48	68	33	38	37	55	35	37	52	49	45	49	32	32	131	61	49	40	30	98	63	47	51	82
5	0.1.8.1.2.1	Vampyrellida	8	4366	97	46	25	49	68	70	62	79	62	29	58	43	27	56	48	67	28	53	72	43	62	48	68	33	38	37	55	35	37	52	49	45	49	32	32	131	61	49	40	30	98	63	47	51	82
6	0.1.8.1.2.1.1	Leptophryidae	4	3665	89	44	21	46	59	65	54	72	54	28	48	32	24	48	41	38	26	42	60	36	45	43	60	30	34	29	48	30	32	44	38	39	41	28	28	89	48	44	32	25	41	55	47	48	73
7	0.1.8.1.2.1.1.1	Leptophryidae_X	1	3297	81	38	20	43	54	62	50	59	48	28	41	28	17	46	41	34	23	37	54	35	41	36	59	24	29	26	44	30	29	40	37	38	32	28	24	77	42	32	32	25	36	52	40	43	56
8	0.1.8.1.2.1.1.1.1	Leptophryidae_X_sp.	0	3297	81	38	20	43	54	62	50	59	48	28	41	28	17	46	41	34	23	37	54	35	41	36	59	24	29	26	44	30	29	40	37	38	32	28	24	77	42	32	32	25	36	52	40	43	56
7	0.1.8.1.2.1.1.2	Leptophrys	1	22	0	1	0	0	0	0	1	0	0	0	0	0	1	2	0	0	1	0	0	0	0	0	0	0	0	0	0	0	1	0	0	0	0	0	0	0	1	6	0	0	0	0	0	0	0
8	0.1.8.1.2.1.1.2.1	Leptophrys_vorax	0	22	0	1	0	0	0	0	1	0	0	0	0	0	1	2	0	0	1	0	0	0	0	0	0	0	0	0	0	0	1	0	0	0	0	0	0	0	1	6	0	0	0	0	0	0	0
7	0.1.8.1.2.1.1.3	Platyreta	1	312	7	5	1	2	5	3	2	13	5	0	6	4	5	0	0	2	2	5	6	1	4	7	1	5	5	2	4	0	2	3	1	1	8	0	4	11	4	4	0	0	5	3	7	4	17
8	0.1.8.1.2.1.1.3.1	Platyreta_germanica	0	312	7	5	1	2	5	3	2	13	5	0	6	4	5	0	0	2	2	5	6	1	4	7	1	5	5	2	4	0	2	3	1	1	8	0	4	11	4	4	0	0	5	3	7	4	17
7	0.1.8.1.2.1.1.4	unclassified	1	34	1	0	0	1	0	0	1	0	1	0	1	0	1	0	0	2	0	0	0	0	0	0	0	1	0	1	0	0	0	1	0	0	1	0	0	1	1	2	0	0	0	0	0	1	0
8	0.1.8.1.2.1.1.4.1	unclassified	0	34	1	0	0	1	0	0	1	0	1	0	1	0	1	0	0	2	0	0	0	0	0	0	0	1	0	1	0	0	0	1	0	0	1	0	0	1	1	2	0	0	0	0	0	1	0
6	0.1.8.1.2.1.2	Penardia-lineage	1	11	0	0	0	0	0	0	0	1	0	0	0	0	0	0	0	0	0	0	0	0	0	0	1	0	1	0	1	0	0	0	0	0	1	0	0	0	0	0	2	1	0	0	0	0	0
7	0.1.8.1.2.1.2.1	Penardia-lineage_X	1	11	0	0	0	0	0	0	0	1	0	0	0	0	0	0	0	0	0	0	0	0	0	0	1	0	1	0	1	0	0	0	0	0	1	0	0	0	0	0	2	1	0	0	0	0	0
8	0.1.8.1.2.1.2.1.1	Penardia-lineage_X_sp.	0	11	0	0	0	0	0	0	0	1	0	0	0	0	0	0	0	0	0	0	0	0	0	0	1	0	1	0	1	0	0	0	0	0	1	0	0	0	0	0	2	1	0	0	0	0	0
6	0.1.8.1.2.1.3	Thalassomyxa-lineage	1	15	0	0	0	0	1	0	0	0	0	0	0	0	0	0	1	0	0	0	1	0	0	1	1	0	0	0	0	0	1	0	0	0	1	0	0	0	0	0	0	0	0	1	0	0	0
7	0.1.8.1.2.1.3.1	Thalassomyxa-lineage_X	1	15	0	0	0	0	1	0	0	0	0	0	0	0	0	0	1	0	0	0	1	0	0	1	1	0	0	0	0	0	1	0	0	0	1	0	0	0	0	0	0	0	0	1	0	0	0
8	0.1.8.1.2.1.3.1.1	Thalassomyxa-lineage_X_sp.	0	15	0	0	0	0	1	0	0	0	0	0	0	0	0	0	1	0	0	0	1	0	0	1	1	0	0	0	0	0	1	0	0	0	1	0	0	0	0	0	0	0	0	1	0	0	0
6	0.1.8.1.2.1.4	Vampyrellida_X	2	84	0	0	0	0	0	0	7	3	0	0	0	0	0	1	2	3	1	8	3	0	0	0	0	0	0	0	0	0	0	1	0	0	4	0	0	5	0	0	0	0	0	1	0	0	3
7	0.1.8.1.2.1.4.1	Thalassomyxa	1	77	0	0	0	0	0	0	7	3	0	0	0	0	0	1	2	3	1	8	1	0	0	0	0	0	0	0	0	0	0	1	0	0	4	0	0	4	0	0	0	0	0	1	0	0	0
8	0.1.8.1.2.1.4.1.1	Thalassomyxa_sp.	0	77	0	0	0	0	0	0	7	3	0	0	0	0	0	1	2	3	1	8	1	0	0	0	0	0	0	0	0	0	0	1	0	0	4	0	0	4	0	0	0	0	0	1	0	0	0
7	0.1.8.1.2.1.4.2	unclassified	1	7	0	0	0	0	0	0	0	0	0	0	0	0	0	0	0	0	0	0	2	0	0	0	0	0	0	0	0	0	0	0	0	0	0	0	0	1	0	0	0	0	0	0	0	0	3
8	0.1.8.1.2.1.4.2.1	unclassified	0	7	0	0	0	0	0	0	0	0	0	0	0	0	0	0	0	0	0	0	2	0	0	0	0	0	0	0	0	0	0	0	0	0	0	0	0	1	0	0	0	0	0	0	0	0	3
6	0.1.8.1.2.1.5	Vampyrellidae	1	55	2	0	0	1	2	1	0	1	3	0	0	0	1	5	0	1	0	1	0	0	0	0	2	0	0	0	0	1	2	0	0	1	0	0	1	0	1	0	0	0	0	0	0	0	1
7	0.1.8.1.2.1.5.1	Vampyrella	2	55	2	0	0	1	2	1	0	1	3	0	0	0	1	5	0	1	0	1	0	0	0	0	2	0	0	0	0	1	2	0	0	1	0	0	1	0	1	0	0	0	0	0	0	0	1
8	0.1.8.1.2.1.5.1.1	Vampyrella_sp.	0	54	2	0	0	1	1	1	0	1	3	0	0	0	1	5	0	1	0	1	0	0	0	0	2	0	0	0	0	1	2	0	0	1	0	0	1	0	1	0	0	0	0	0	0	0	1
8	0.1.8.1.2.1.5.1.2	unclassified	0	1	0	0	0	0	1	0	0	0	0	0	0	0	0	0	0	0	0	0	0	0	0	0	0	0	0	0	0	0	0	0	0	0	0	0	0	0	0	0	0	0	0	0	0	0	0
6	0.1.8.1.2.1.6	op14-lineage	1	17	3	0	0	1	0	0	0	0	0	0	0	0	0	0	0	0	1	0	0	0	0	0	0	0	0	2	0	0	0	0	2	0	0	0	0	2	0	0	0	0	2	0	0	0	0
7	0.1.8.1.2.1.6.1	op14-lineage_X	1	17	3	0	0	1	0	0	0	0	0	0	0	0	0	0	0	0	1	0	0	0	0	0	0	0	0	2	0	0	0	0	2	0	0	0	0	2	0	0	0	0	2	0	0	0	0
8	0.1.8.1.2.1.6.1.1	op14-lineage_X_sp.	0	17	3	0	0	1	0	0	0	0	0	0	0	0	0	0	0	0	1	0	0	0	0	0	0	0	0	2	0	0	0	0	2	0	0	0	0	2	0	0	0	0	2	0	0	0	0
6	0.1.8.1.2.1.7	sm27-lineage	1	64	1	1	0	1	0	2	1	0	1	0	2	0	1	0	1	2	0	0	2	2	0	1	2	0	0	0	0	1	0	1	0	1	0	3	0	3	0	0	3	0	1	0	0	1	1
7	0.1.8.1.2.1.7.1	sm27-lineage_X	1	64	1	1	0	1	0	2	1	0	1	0	2	0	1	0	1	2	0	0	2	2	0	1	2	0	0	0	0	1	0	1	0	1	0	3	0	3	0	0	3	0	1	0	0	1	1
8	0.1.8.1.2.1.7.1.1	sm27-lineage_X_sp.	0	64	1	1	0	1	0	2	1	0	1	0	2	0	1	0	1	2	0	0	2	2	0	1	2	0	0	0	0	1	0	1	0	1	0	3	0	3	0	0	3	0	1	0	0	1	1
6	0.1.8.1.2.1.8	unclassified	1	455	2	1	4	0	6	2	0	2	4	1	8	11	1	2	3	23	0	2	6	5	17	3	2	3	3	6	6	3	2	6	9	4	2	1	3	32	12	5	3	4	54	6	0	2	4
7	0.1.8.1.2.1.8.1	unclassified	1	455	2	1	4	0	6	2	0	2	4	1	8	11	1	2	3	23	0	2	6	5	17	3	2	3	3	6	6	3	2	6	9	4	2	1	3	32	12	5	3	4	54	6	0	2	4
8	0.1.8.1.2.1.8.1.1	unclassified	0	455	2	1	4	0	6	2	0	2	4	1	8	11	1	2	3	23	0	2	6	5	17	3	2	3	3	6	6	3	2	6	9	4	2	1	3	32	12	5	3	4	54	6	0	2	4
4	0.1.8.1.3	Endomyxa-Phytomyxea	1	62	0	0	2	0	0	0	2	1	0	1	0	3	0	0	1	0	0	0	0	0	1	0	0	1	0	0	0	3	1	0	0	0	1	1	1	2	2	0	1	0	1	1	4	2	1
5	0.1.8.1.3.1	Plasmodiophorida	3	62	0	0	2	0	0	0	2	1	0	1	0	3	0	0	1	0	0	0	0	0	1	0	0	1	0	0	0	3	1	0	0	0	1	1	1	2	2	0	1	0	1	1	4	2	1
6	0.1.8.1.3.1.1	Plasmodiophorida_X	1	36	0	0	1	0	0	0	1	1	0	1	0	3	0	0	1	0	0	0	0	0	1	0	0	1	0	0	0	0	0	0	0	0	0	1	1	1	0	0	1	0	1	1	0	1	0
7	0.1.8.1.3.1.1.1	unclassified	1	36	0	0	1	0	0	0	1	1	0	1	0	3	0	0	1	0	0	0	0	0	1	0	0	1	0	0	0	0	0	0	0	0	0	1	1	1	0	0	1	0	1	1	0	1	0
8	0.1.8.1.3.1.1.1.1	unclassified	0	36	0	0	1	0	0	0	1	1	0	1	0	3	0	0	1	0	0	0	0	0	1	0	0	1	0	0	0	0	0	0	0	0	0	1	1	1	0	0	1	0	1	1	0	1	0
6	0.1.8.1.3.1.2	Plasmodiophoridae	1	1	0	0	0	0	0	0	0	0	0	0	0	0	0	0	0	0	0	0	0	0	0	0	0	0	0	0	0	0	0	0	0	0	0	0	0	0	0	0	0	0	0	0	0	0	0
7	0.1.8.1.3.1.2.1	Plasmodiophora	1	1	0	0	0	0	0	0	0	0	0	0	0	0	0	0	0	0	0	0	0	0	0	0	0	0	0	0	0	0	0	0	0	0	0	0	0	0	0	0	0	0	0	0	0	0	0
8	0.1.8.1.3.1.2.1.1	Plasmodiophora_brassicae	0	1	0	0	0	0	0	0	0	0	0	0	0	0	0	0	0	0	0	0	0	0	0	0	0	0	0	0	0	0	0	0	0	0	0	0	0	0	0	0	0	0	0	0	0	0	0
6	0.1.8.1.3.1.3	Polymyxa-lineage	3	25	0	0	1	0	0	0	1	0	0	0	0	0	0	0	0	0	0	0	0	0	0	0	0	0	0	0	0	3	1	0	0	0	1	0	0	1	2	0	0	0	0	0	4	1	1
7	0.1.8.1.3.1.3.1	Polymyxa	1	1	0	0	0	0	0	0	0	0	0	0	0	0	0	0	0	0	0	0	0	0	0	0	0	0	0	0	0	0	0	0	0	0	0	0	0	0	0	0	0	0	0	0	0	1	0
8	0.1.8.1.3.1.3.1.1	Polymyxa_graminis	0	1	0	0	0	0	0	0	0	0	0	0	0	0	0	0	0	0	0	0	0	0	0	0	0	0	0	0	0	0	0	0	0	0	0	0	0	0	0	0	0	0	0	0	0	1	0
7	0.1.8.1.3.1.3.2	Polymyxa-lineage_X	1	16	0	0	0	0	0	0	0	0	0	0	0	0	0	0	0	0	0	0	0	0	0	0	0	0	0	0	0	3	1	0	0	0	1	0	0	1	2	0	0	0	0	0	4	0	0
8	0.1.8.1.3.1.3.2.1	Polymyxa-lineage_X_sp.	0	16	0	0	0	0	0	0	0	0	0	0	0	0	0	0	0	0	0	0	0	0	0	0	0	0	0	0	0	3	1	0	0	0	1	0	0	1	2	0	0	0	0	0	4	0	0
7	0.1.8.1.3.1.3.3	unclassified	1	8	0	0	1	0	0	0	1	0	0	0	0	0	0	0	0	0	0	0	0	0	0	0	0	0	0	0	0	0	0	0	0	0	0	0	0	0	0	0	0	0	0	0	0	0	1
8	0.1.8.1.3.1.3.3.1	unclassified	0	8	0	0	1	0	0	0	1	0	0	0	0	0	0	0	0	0	0	0	0	0	0	0	0	0	0	0	0	0	0	0	0	0	0	0	0	0	0	0	0	0	0	0	0	0	1
4	0.1.8.1.4	Filosa	1	382	9	5	6	1	3	7	5	5	5	3	5	10	1	5	4	11	2	3	3	3	5	2	5	6	5	1	0	8	4	1	2	5	4	5	0	4	10	4	4	6	6	6	9	9	2
5	0.1.8.1.4.1	Filosa_X	1	382	9	5	6	1	3	7	5	5	5	3	5	10	1	5	4	11	2	3	3	3	5	2	5	6	5	1	0	8	4	1	2	5	4	5	0	4	10	4	4	6	6	6	9	9	2
6	0.1.8.1.4.1.1	Filosa_XX	1	382	9	5	6	1	3	7	5	5	5	3	5	10	1	5	4	11	2	3	3	3	5	2	5	6	5	1	0	8	4	1	2	5	4	5	0	4	10	4	4	6	6	6	9	9	2
7	0.1.8.1.4.1.1.1	Filosa_XXX	1	382	9	5	6	1	3	7	5	5	5	3	5	10	1	5	4	11	2	3	3	3	5	2	5	6	5	1	0	8	4	1	2	5	4	5	0	4	10	4	4	6	6	6	9	9	2
8	0.1.8.1.4.1.1.1.1	Filosa_XXX_sp.	0	382	9	5	6	1	3	7	5	5	5	3	5	10	1	5	4	11	2	3	3	3	5	2	5	6	5	1	0	8	4	1	2	5	4	5	0	4	10	4	4	6	6	6	9	9	2
4	0.1.8.1.5	Filosa-Granofilosea	5	2692	36	25	17	33	23	8	20	22	28	21	21	57	45	88	78	47	43	46	31	21	25	38	25	57	27	34	46	66	30	20	8	85	31	13	18	65	35	66	41	41	65	24	56	34	26
5	0.1.8.1.5.1	Cryptofilida	1	570	4	5	6	8	8	0	3	2	3	2	4	10	12	11	16	8	7	10	6	5	7	8	2	17	10	6	11	20	7	6	0	11	4	2	3	8	12	11	9	7	17	4	19	4	9
6	0.1.8.1.5.1.1	Mesofilidae	2	570	4	5	6	8	8	0	3	2	3	2	4	10	12	11	16	8	7	10	6	5	7	8	2	17	10	6	11	20	7	6	0	11	4	2	3	8	12	11	9	7	17	4	19	4	9
7	0.1.8.1.5.1.1.1	Mesofila	1	292	2	3	3	3	2	0	2	1	1	0	1	6	9	6	7	6	5	3	4	3	3	5	2	8	8	1	9	13	3	3	0	8	1	0	2	5	11	7	4	4	10	3	6	2	4
8	0.1.8.1.5.1.1.1.1	Mesofila_limnetica	0	292	2	3	3	3	2	0	2	1	1	0	1	6	9	6	7	6	5	3	4	3	3	5	2	8	8	1	9	13	3	3	0	8	1	0	2	5	11	7	4	4	10	3	6	2	4
7	0.1.8.1.5.1.1.2	Mesofilidae_X	1	278	2	2	3	5	6	0	1	1	2	2	3	4	3	5	9	2	2	7	2	2	4	3	0	9	2	5	2	7	4	3	0	3	3	2	1	3	1	4	5	3	7	1	13	2	5
8	0.1.8.1.5.1.1.2.1	Mesofilidae_X_sp.	0	278	2	2	3	5	6	0	1	1	2	2	3	4	3	5	9	2	2	7	2	2	4	3	0	9	2	5	2	7	4	3	0	3	3	2	1	3	1	4	5	3	7	1	13	2	5
5	0.1.8.1.5.2	Desmothoracida	1	6	0	0	0	0	0	0	0	0	0	0	0	0	0	0	0	0	0	0	0	0	0	0	1	0	0	0	0	0	0	0	0	0	0	0	0	0	0	0	2	0	0	0	1	0	0
6	0.1.8.1.5.2.1	Clathrulinidae	1	6	0	0	0	0	0	0	0	0	0	0	0	0	0	0	0	0	0	0	0	0	0	0	1	0	0	0	0	0	0	0	0	0	0	0	0	0	0	0	2	0	0	0	1	0	0
7	0.1.8.1.5.2.1.1	Clathrulinidae_X	1	6	0	0	0	0	0	0	0	0	0	0	0	0	0	0	0	0	0	0	0	0	0	0	1	0	0	0	0	0	0	0	0	0	0	0	0	0	0	0	2	0	0	0	1	0	0
8	0.1.8.1.5.2.1.1.1	Clathrulinidae_X_sp.	0	6	0	0	0	0	0	0	0	0	0	0	0	0	0	0	0	0	0	0	0	0	0	0	1	0	0	0	0	0	0	0	0	0	0	0	0	0	0	0	2	0	0	0	1	0	0
5	0.1.8.1.5.3	Filosa-Granofilosea_X	3	206	5	0	1	1	1	0	2	0	8	1	5	13	7	4	8	5	8	7	4	3	3	0	1	1	1	2	10	6	3	0	0	2	4	0	3	9	4	4	1	1	3	1	2	3	0
6	0.1.8.1.5.3.1	Novel-Gran-234	1	20	0	0	1	0	0	0	1	0	2	0	1	1	0	1	3	1	0	0	0	1	0	0	0	1	0	0	1	0	0	0	0	1	1	0	0	0	0	0	0	1	0	0	0	0	0
7	0.1.8.1.5.3.1.1	Novel-Gran-234_X	1	20	0	0	1	0	0	0	1	0	2	0	1	1	0	1	3	1	0	0	0	1	0	0	0	1	0	0	1	0	0	0	0	1	1	0	0	0	0	0	0	1	0	0	0	0	0
8	0.1.8.1.5.3.1.1.1	Novel-Gran-234_X_sp.	0	20	0	0	1	0	0	0	1	0	2	0	1	1	0	1	3	1	0	0	0	1	0	0	0	1	0	0	1	0	0	0	0	1	1	0	0	0	0	0	0	1	0	0	0	0	0
6	0.1.8.1.5.3.2	Novel-Gran-5	1	162	5	0	0	1	1	0	1	0	5	1	3	5	4	3	5	4	7	7	3	2	3	0	1	0	1	2	8	6	3	0	0	1	2	0	3	7	4	4	1	0	3	1	2	3	0
7	0.1.8.1.5.3.2.1	Novel-Gran-5_X	1	162	5	0	0	1	1	0	1	0	5	1	3	5	4	3	5	4	7	7	3	2	3	0	1	0	1	2	8	6	3	0	0	1	2	0	3	7	4	4	1	0	3	1	2	3	0
8	0.1.8.1.5.3.2.1.1	Novel-Gran-5_X_sp.	0	162	5	0	0	1	1	0	1	0	5	1	3	5	4	3	5	4	7	7	3	2	3	0	1	0	1	2	8	6	3	0	0	1	2	0	3	7	4	4	1	0	3	1	2	3	0
6	0.1.8.1.5.3.3	Novel-Gran-6	1	24	0	0	0	0	0	0	0	0	1	0	1	7	3	0	0	0	1	0	1	0	0	0	0	0	0	0	1	0	0	0	0	0	1	0	0	2	0	0	0	0	0	0	0	0	0
7	0.1.8.1.5.3.3.1	Novel-Gran-6_X	1	24	0	0	0	0	0	0	0	0	1	0	1	7	3	0	0	0	1	0	1	0	0	0	0	0	0	0	1	0	0	0	0	0	1	0	0	2	0	0	0	0	0	0	0	0	0
8	0.1.8.1.5.3.3.1.1	Novel-Gran-6_X_sp.	0	24	0	0	0	0	0	0	0	0	1	0	1	7	3	0	0	0	1	0	1	0	0	0	0	0	0	0	1	0	0	0	0	0	1	0	0	2	0	0	0	0	0	0	0	0	0
5	0.1.8.1.5.4	Limnofilida	1	1908	27	20	10	24	14	8	15	20	17	18	12	34	26	73	54	34	28	29	21	12	15	30	21	39	16	26	25	40	20	14	8	72	23	11	12	48	19	51	28	33	45	19	34	27	17
6	0.1.8.1.5.4.1	Limnofilidae	3	1908	27	20	10	24	14	8	15	20	17	18	12	34	26	73	54	34	28	29	21	12	15	30	21	39	16	26	25	40	20	14	8	72	23	11	12	48	19	51	28	33	45	19	34	27	17
7	0.1.8.1.5.4.1.1	Limnofila	3	270	4	2	1	1	1	0	2	8	2	1	2	2	3	10	6	5	5	2	5	1	2	2	2	3	1	1	4	5	3	4	1	9	9	4	2	12	2	4	4	6	5	4	2	4	4
8	0.1.8.1.5.4.1.1.1	Limnofila_anglica	0	83	1	0	0	0	0	0	0	0	1	0	1	0	0	5	1	2	4	0	2	0	0	1	1	1	0	1	1	0	0	1	1	6	3	1	1	8	1	0	2	5	2	3	0	0	0
8	0.1.8.1.5.4.1.1.2	Limnofila_borokensis	0	139	2	2	0	1	1	0	2	7	0	1	1	2	0	5	2	3	0	2	1	1	2	1	1	2	1	0	1	3	3	3	0	3	5	3	1	3	1	4	2	0	2	0	1	4	4
8	0.1.8.1.5.4.1.1.3	unclassified	0	48	1	0	1	0	0	0	0	1	1	0	0	0	3	0	3	0	1	0	2	0	0	0	0	0	0	0	2	2	0	0	0	0	1	0	0	1	0	0	0	1	1	1	1	0	0
7	0.1.8.1.5.4.1.2	Limnofilidae_X	1	946	7	6	3	9	10	1	7	2	10	8	2	26	14	48	34	17	7	15	5	7	8	16	17	21	9	13	12	21	6	6	3	49	8	3	5	16	7	18	16	13	30	6	23	18	7
8	0.1.8.1.5.4.1.2.1	Limnofilidae_X_sp.	0	946	7	6	3	9	10	1	7	2	10	8	2	26	14	48	34	17	7	15	5	7	8	16	17	21	9	13	12	21	6	6	3	49	8	3	5	16	7	18	16	13	30	6	23	18	7
7	0.1.8.1.5.4.1.3	unclassified	1	692	16	12	6	14	3	7	6	10	5	9	8	6	9	15	14	12	16	12	11	4	5	12	2	15	6	12	9	14	11	4	4	14	6	4	5	20	10	29	8	14	10	9	9	5	6
8	0.1.8.1.5.4.1.3.1	unclassified	0	692	16	12	6	14	3	7	6	10	5	9	8	6	9	15	14	12	16	12	11	4	5	12	2	15	6	12	9	14	11	4	4	14	6	4	5	20	10	29	8	14	10	9	9	5	6
5	0.1.8.1.5.5	unclassified	1	2	0	0	0	0	0	0	0	0	0	0	0	0	0	0	0	0	0	0	0	1	0	0	0	0	0	0	0	0	0	0	0	0	0	0	0	0	0	0	1	0	0	0	0	0	0
6	0.1.8.1.5.5.1	unclassified	1	2	0	0	0	0	0	0	0	0	0	0	0	0	0	0	0	0	0	0	0	1	0	0	0	0	0	0	0	0	0	0	0	0	0	0	0	0	0	0	1	0	0	0	0	0	0
7	0.1.8.1.5.5.1.1	unclassified	1	2	0	0	0	0	0	0	0	0	0	0	0	0	0	0	0	0	0	0	0	1	0	0	0	0	0	0	0	0	0	0	0	0	0	0	0	0	0	0	1	0	0	0	0	0	0
8	0.1.8.1.5.5.1.1.1	unclassified	0	2	0	0	0	0	0	0	0	0	0	0	0	0	0	0	0	0	0	0	0	1	0	0	0	0	0	0	0	0	0	0	0	0	0	0	0	0	0	0	1	0	0	0	0	0	0
4	0.1.8.1.6	Filosa-Imbricatea	5	44601	709	815	553	315	352	309	470	604	662	638	515	601	644	836	603	578	589	379	506	471	467	461	476	744	458	500	351	800	732	441	410	625	486	462	374	412	546	579	481	358	638	371	439	549	481
5	0.1.8.1.6.1	Euglyphida	5	43567	699	806	534	305	349	302	457	588	626	626	503	593	620	818	589	558	580	364	488	437	455	451	469	728	452	487	346	786	721	434	405	599	478	452	360	399	528	554	470	348	627	359	428	541	476
6	0.1.8.1.6.1.1	Euglyphida_X	1	2184	39	42	40	23	13	26	15	16	40	31	29	37	41	40	21	25	30	19	24	20	14	34	32	26	15	48	24	23	36	18	24	29	37	21	18	33	37	24	33	32	32	13	30	20	11
7	0.1.8.1.6.1.1.1	Euglyphida_XX	1	2184	39	42	40	23	13	26	15	16	40	31	29	37	41	40	21	25	30	19	24	20	14	34	32	26	15	48	24	23	36	18	24	29	37	21	18	33	37	24	33	32	32	13	30	20	11
8	0.1.8.1.6.1.1.1.1	Euglyphida_XX_sp.	0	2184	39	42	40	23	13	26	15	16	40	31	29	37	41	40	21	25	30	19	24	20	14	34	32	26	15	48	24	23	36	18	24	29	37	21	18	33	37	24	33	32	32	13	30	20	11
6	0.1.8.1.6.1.2	Euglyphidae	2	382	2	6	5	3	4	1	7	6	4	3	2	2	4	6	5	2	12	2	6	4	1	3	5	7	0	2	8	4	15	5	2	3	7	3	6	3	13	3	9	3	8	5	3	1	2
7	0.1.8.1.6.1.2.1	Euglypha	1	206	2	3	5	0	2	1	1	1	4	3	0	0	0	4	5	2	6	2	1	0	1	2	5	1	0	2	3	3	4	2	2	3	7	3	5	3	4	3	5	2	2	5	1	1	0
8	0.1.8.1.6.1.2.1.1	Euglypha_rotunda	0	206	2	3	5	0	2	1	1	1	4	3	0	0	0	4	5	2	6	2	1	0	1	2	5	1	0	2	3	3	4	2	2	3	7	3	5	3	4	3	5	2	2	5	1	1	0
7	0.1.8.1.6.1.2.2	Tracheleuglypha	1	176	0	3	0	3	2	0	6	5	0	0	2	2	4	2	0	0	6	0	5	4	0	1	0	6	0	0	5	1	11	3	0	0	0	0	1	0	9	0	4	1	6	0	2	0	2
8	0.1.8.1.6.1.2.2.1	Tracheleuglypha_dentata	0	176	0	3	0	3	2	0	6	5	0	0	2	2	4	2	0	0	6	0	5	4	0	1	0	6	0	0	5	1	11	3	0	0	0	0	1	0	9	0	4	1	6	0	2	0	2
6	0.1.8.1.6.1.3	Paulinellidae	1	5	0	0	0	0	0	0	0	0	0	0	2	0	0	0	0	0	0	0	0	0	0	0	0	1	0	0	0	0	0	0	0	0	0	0	0	0	0	2	0	0	0	0	0	0	0
7	0.1.8.1.6.1.3.1	Paulinella	1	5	0	0	0	0	0	0	0	0	0	0	2	0	0	0	0	0	0	0	0	0	0	0	0	1	0	0	0	0	0	0	0	0	0	0	0	0	0	2	0	0	0	0	0	0	0
8	0.1.8.1.6.1.3.1.1	unclassified	0	5	0	0	0	0	0	0	0	0	0	0	2	0	0	0	0	0	0	0	0	0	0	0	0	1	0	0	0	0	0	0	0	0	0	0	0	0	0	2	0	0	0	0	0	0	0
6	0.1.8.1.6.1.4	Trinematidae	3	40876	657	754	489	278	332	275	433	564	578	588	470	553	574	769	561	528	535	343	456	411	438	413	432	693	437	435	311	758	666	411	378	564	433	427	333	362	475	525	427	308	584	341	395	518	460
7	0.1.8.1.6.1.4.1	Trinema	3	143	3	2	1	2	0	2	0	2	2	0	1	5	1	3	2	6	4	0	1	0	3	1	5	4	2	2	1	5	1	2	2	3	2	0	1	3	2	1	2	3	4	2	2	0	3
8	0.1.8.1.6.1.4.1.1	Trinema_enchelys	0	20	1	0	0	1	0	0	0	1	1	0	0	0	0	0	1	2	1	0	0	0	0	0	0	0	0	0	0	1	0	0	0	0	0	0	0	1	1	0	0	0	0	0	0	0	0
8	0.1.8.1.6.1.4.1.2	Trinema_lineare	0	8	0	0	0	0	0	0	0	0	0	0	0	0	0	0	1	0	1	0	0	0	0	0	1	1	0	0	0	0	0	0	0	0	0	0	0	0	0	1	1	0	1	0	0	0	0
8	0.1.8.1.6.1.4.1.3	unclassified	0	115	2	2	1	1	0	2	0	1	1	0	1	5	1	3	0	4	2	0	1	0	3	1	4	3	2	2	1	4	1	2	2	3	2	0	1	2	1	0	1	3	3	2	2	0	3
7	0.1.8.1.6.1.4.2	Trinematidae_X	1	19	0	0	2	1	0	1	0	0	0	0	2	0	1	0	0	0	0	0	0	0	0	0	0	0	0	0	0	0	0	1	0	0	0	0	1	0	1	0	0	0	0	0	1	1	0
8	0.1.8.1.6.1.4.2.1	Trinematidae_X_sp.	0	19	0	0	2	1	0	1	0	0	0	0	2	0	1	0	0	0	0	0	0	0	0	0	0	0	0	0	0	0	0	1	0	0	0	0	1	0	1	0	0	0	0	0	1	1	0
7	0.1.8.1.6.1.4.3	unclassified	1	40714	654	752	486	275	332	272	433	562	576	588	467	548	572	766	559	522	531	343	455	411	435	412	427	689	435	433	310	753	665	408	376	561	431	427	331	359	472	524	425	305	580	339	392	517	457
8	0.1.8.1.6.1.4.3.1	unclassified	0	40714	654	752	486	275	332	272	433	562	576	588	467	548	572	766	559	522	531	343	455	411	435	412	427	689	435	433	310	753	665	408	376	561	431	427	331	359	472	524	425	305	580	339	392	517	457
6	0.1.8.1.6.1.5	unclassified	1	120	1	4	0	1	0	0	2	2	4	4	0	1	1	3	2	3	3	0	2	2	2	1	0	1	0	2	3	1	4	0	1	3	1	1	3	1	3	0	1	5	3	0	0	2	3
7	0.1.8.1.6.1.5.1	unclassified	1	120	1	4	0	1	0	0	2	2	4	4	0	1	1	3	2	3	3	0	2	2	2	1	0	1	0	2	3	1	4	0	1	3	1	1	3	1	3	0	1	5	3	0	0	2	3
8	0.1.8.1.6.1.5.1.1	unclassified	0	120	1	4	0	1	0	0	2	2	4	4	0	1	1	3	2	3	3	0	2	2	2	1	0	1	0	2	3	1	4	0	1	3	1	1	3	1	3	0	1	5	3	0	0	2	3
5	0.1.8.1.6.2	Filosa-Imbricatea_X	2	129	4	1	3	0	0	1	3	0	3	1	1	1	0	4	0	2	0	0	3	2	1	6	2	4	1	6	0	1	3	1	0	2	0	2	1	1	0	1	1	3	3	0	1	2	0
6	0.1.8.1.6.2.1	Nudifilidae	1	117	3	1	3	0	0	1	3	0	3	0	1	1	0	3	0	2	0	0	3	2	1	6	1	3	1	6	0	1	3	1	0	2	0	2	1	1	0	1	1	3	3	0	1	2	0
7	0.1.8.1.6.2.1.1	Nudifila	1	117	3	1	3	0	0	1	3	0	3	0	1	1	0	3	0	2	0	0	3	2	1	6	1	3	1	6	0	1	3	1	0	2	0	2	1	1	0	1	1	3	3	0	1	2	0
8	0.1.8.1.6.2.1.1.1	Nudifila_producta	0	117	3	1	3	0	0	1	3	0	3	0	1	1	0	3	0	2	0	0	3	2	1	6	1	3	1	6	0	1	3	1	0	2	0	2	1	1	0	1	1	3	3	0	1	2	0
6	0.1.8.1.6.2.2	unclassified	1	12	1	0	0	0	0	0	0	0	0	1	0	0	0	1	0	0	0	0	0	0	0	0	1	1	0	0	0	0	0	0	0	0	0	0	0	0	0	0	0	0	0	0	0	0	0
7	0.1.8.1.6.2.2.1	unclassified	1	12	1	0	0	0	0	0	0	0	0	1	0	0	0	1	0	0	0	0	0	0	0	0	1	1	0	0	0	0	0	0	0	0	0	0	0	0	0	0	0	0	0	0	0	0	0
8	0.1.8.1.6.2.2.1.1	unclassified	0	12	1	0	0	0	0	0	0	0	0	1	0	0	0	1	0	0	0	0	0	0	0	0	1	1	0	0	0	0	0	0	0	0	0	0	0	0	0	0	0	0	0	0	0	0	0
5	0.1.8.1.6.3	Spongomonadida	1	111	1	1	3	1	1	0	0	2	2	1	1	0	4	0	2	9	3	0	1	1	2	0	0	0	0	1	1	1	1	4	1	2	2	0	0	5	3	1	2	0	3	0	0	1	1
6	0.1.8.1.6.3.1	Spongomonadidae	2	111	1	1	3	1	1	0	0	2	2	1	1	0	4	0	2	9	3	0	1	1	2	0	0	0	0	1	1	1	1	4	1	2	2	0	0	5	3	1	2	0	3	0	0	1	1
7	0.1.8.1.6.3.1.1	Spongomonadidae_X	1	89	1	1	0	0	1	0	0	2	1	1	1	0	4	0	2	3	1	0	1	1	2	0	0	0	0	1	1	1	1	4	0	1	2	0	0	4	3	0	2	0	2	0	0	0	1
8	0.1.8.1.6.3.1.1.1	Spongomonadidae_X_sp.	0	89	1	1	0	0	1	0	0	2	1	1	1	0	4	0	2	3	1	0	1	1	2	0	0	0	0	1	1	1	1	4	0	1	2	0	0	4	3	0	2	0	2	0	0	0	1
7	0.1.8.1.6.3.1.2	Spongomonas	1	22	0	0	3	1	0	0	0	0	1	0	0	0	0	0	0	6	2	0	0	0	0	0	0	0	0	0	0	0	0	0	1	1	0	0	0	1	0	1	0	0	1	0	0	1	0
8	0.1.8.1.6.3.1.2.1	Spongomonas_solitaria	0	22	0	0	3	1	0	0	0	0	1	0	0	0	0	0	0	6	2	0	0	0	0	0	0	0	0	0	0	0	0	0	1	1	0	0	0	1	0	1	0	0	1	0	0	1	0
5	0.1.8.1.6.4	Thaumatomonadida	2	788	5	7	13	9	2	6	10	14	31	10	10	7	20	14	11	9	6	15	14	31	9	4	5	12	5	5	4	12	7	2	4	22	6	8	13	7	15	23	8	7	5	12	10	5	4
6	0.1.8.1.6.4.1	Peregriniidae	1	114	1	2	1	1	1	3	1	2	1	4	0	0	4	3	0	1	2	1	1	4	4	2	0	2	0	0	2	8	4	0	1	3	0	3	1	1	0	1	0	1	0	2	1	0	0
7	0.1.8.1.6.4.1.1	Peregrinia	3	114	1	2	1	1	1	3	1	2	1	4	0	0	4	3	0	1	2	1	1	4	4	2	0	2	0	0	2	8	4	0	1	3	0	3	1	1	0	1	0	1	0	2	1	0	0
8	0.1.8.1.6.4.1.1.1	Peregrinia_clavideferens	0	91	1	1	0	1	1	2	0	2	1	4	0	0	4	3	0	1	2	0	0	3	4	2	0	2	0	0	2	7	4	0	1	3	0	0	1	0	0	0	0	0	0	1	0	0	0
8	0.1.8.1.6.4.1.1.2	Peregrinia_sp.	0	17	0	0	1	0	0	0	1	0	0	0	0	0	0	0	0	0	0	0	1	1	0	0	0	0	0	0	0	1	0	0	0	0	0	2	0	1	0	1	0	1	0	1	1	0	0
8	0.1.8.1.6.4.1.1.3	unclassified	0	6	0	1	0	0	0	1	0	0	0	0	0	0	0	0	0	0	0	1	0	0	0	0	0	0	0	0	0	0	0	0	0	0	0	1	0	0	0	0	0	0	0	0	0	0	0
6	0.1.8.1.6.4.2	Thaumatomonadidae	3	674	4	5	12	8	1	3	9	12	30	6	10	7	16	11	11	8	4	14	13	27	5	2	5	10	5	5	2	4	3	2	3	19	6	5	12	6	15	22	8	6	5	10	9	5	4
7	0.1.8.1.6.4.2.1	Allas	1	2	0	0	1	0	0	0	0	0	0	0	0	0	0	0	0	0	0	0	0	0	0	0	0	0	0	0	0	0	0	0	0	0	0	0	0	0	0	0	0	0	0	0	0	0	0
8	0.1.8.1.6.4.2.1.1	Allas_sp.	0	2	0	0	1	0	0	0	0	0	0	0	0	0	0	0	0	0	0	0	0	0	0	0	0	0	0	0	0	0	0	0	0	0	0	0	0	0	0	0	0	0	0	0	0	0	0
7	0.1.8.1.6.4.2.2	Thaumatomonas	1	3	0	0	0	0	0	0	1	0	0	0	0	0	0	1	0	0	0	0	0	0	0	0	0	0	0	0	0	0	0	0	0	0	0	0	0	0	0	0	0	0	0	0	0	1	0
8	0.1.8.1.6.4.2.2.1	unclassified	0	3	0	0	0	0	0	0	1	0	0	0	0	0	0	1	0	0	0	0	0	0	0	0	0	0	0	0	0	0	0	0	0	0	0	0	0	0	0	0	0	0	0	0	0	1	0
7	0.1.8.1.6.4.2.3	unclassified	1	669	4	5	11	8	1	3	8	12	30	6	10	7	16	10	11	8	4	14	13	27	5	2	5	10	5	5	2	4	3	2	3	19	6	5	12	6	15	22	8	6	5	10	9	4	4
8	0.1.8.1.6.4.2.3.1	unclassified	0	669	4	5	11	8	1	3	8	12	30	6	10	7	16	10	11	8	4	14	13	27	5	2	5	10	5	5	2	4	3	2	3	19	6	5	12	6	15	22	8	6	5	10	9	4	4
5	0.1.8.1.6.5	unclassified	1	6	0	0	0	0	0	0	0	0	0	0	0	0	0	0	1	0	0	0	0	0	0	0	0	0	0	1	0	0	0	0	0	0	0	0	0	0	0	0	0	0	0	0	0	0	0
6	0.1.8.1.6.5.1	unclassified	1	6	0	0	0	0	0	0	0	0	0	0	0	0	0	0	1	0	0	0	0	0	0	0	0	0	0	1	0	0	0	0	0	0	0	0	0	0	0	0	0	0	0	0	0	0	0
7	0.1.8.1.6.5.1.1	unclassified	1	6	0	0	0	0	0	0	0	0	0	0	0	0	0	0	1	0	0	0	0	0	0	0	0	0	0	1	0	0	0	0	0	0	0	0	0	0	0	0	0	0	0	0	0	0	0
8	0.1.8.1.6.5.1.1.1	unclassified	0	6	0	0	0	0	0	0	0	0	0	0	0	0	0	0	1	0	0	0	0	0	0	0	0	0	0	1	0	0	0	0	0	0	0	0	0	0	0	0	0	0	0	0	0	0	0
4	0.1.8.1.7	Filosa-Sarcomonadea	5	36731	603	673	397	308	242	269	326	383	397	481	471	551	442	687	529	883	574	314	403	421	402	332	384	617	311	657	426	735	445	250	401	671	353	395	285	435	436	492	341	294	505	306	356	384	316
5	0.1.8.1.7.1	Cercomonadida	3	12715	236	226	137	109	77	96	120	123	146	180	176	228	165	269	206	288	184	111	143	150	157	107	127	181	112	187	165	249	145	94	120	235	127	117	94	149	185	185	122	85	203	112	125	118	102
6	0.1.8.1.7.1.1	Cercomonadidae	6	8999	195	153	106	77	44	73	94	92	82	120	137	166	108	156	123	244	136	75	115	80	126	73	83	129	79	149	141	173	105	65	94	152	103	92	72	122	142	133	85	49	152	82	84	69	81
7	0.1.8.1.7.1.1.1	Cavernomonas	1	23	0	1	0	0	1	0	0	0	0	0	0	0	1	0	2	0	0	0	2	0	2	0	0	0	0	0	0	2	0	0	0	0	0	0	0	0	0	0	1	0	0	1	0	0	0
8	0.1.8.1.7.1.1.1.1	Cavernomonas_stercoris	0	23	0	1	0	0	1	0	0	0	0	0	0	0	1	0	2	0	0	0	2	0	2	0	0	0	0	0	0	2	0	0	0	0	0	0	0	0	0	0	1	0	0	1	0	0	0
7	0.1.8.1.7.1.1.2	Cercomonadidae_X	1	12	0	0	0	0	0	0	0	0	0	1	0	0	1	0	0	2	0	0	0	0	0	0	0	0	1	0	0	0	0	0	0	0	0	0	0	0	0	0	1	1	0	0	0	0	1
8	0.1.8.1.7.1.1.2.1	Cercomonadidae_X_sp.	0	12	0	0	0	0	0	0	0	0	0	1	0	0	1	0	0	2	0	0	0	0	0	0	0	0	1	0	0	0	0	0	0	0	0	0	0	0	0	0	1	1	0	0	0	0	1
7	0.1.8.1.7.1.1.3	Cercomonas	6	3612	93	59	48	15	20	32	37	61	27	61	66	82	47	64	42	42	39	20	38	31	48	21	38	42	33	52	51	78	44	34	39	62	56	40	48	28	56	63	22	15	49	32	31	27	26
8	0.1.8.1.7.1.1.3.1	Cercomonas_clavideferens	0	106	0	4	0	0	0	2	0	2	0	0	0	0	1	3	1	3	2	0	0	1	0	1	0	2	0	1	1	3	1	0	1	4	4	0	0	0	2	0	0	1	3	2	1	0	2
8	0.1.8.1.7.1.1.3.2	Cercomonas_edax	0	200	7	3	1	2	1	0	3	0	1	2	2	2	6	6	2	2	0	3	1	0	5	0	2	1	1	0	3	4	1	0	1	3	1	4	4	2	2	1	1	1	1	2	1	2	2
8	0.1.8.1.7.1.1.3.3	Cercomonas_parincurva	0	12	0	0	1	0	0	0	0	0	1	0	0	0	0	0	0	1	0	0	0	0	1	0	0	0	0	0	0	0	0	0	0	0	0	0	0	0	0	0	0	0	0	1	0	0	0
8	0.1.8.1.7.1.1.3.4	Cercomonas_plasmodialis	0	231	1	1	3	2	2	3	2	2	1	7	4	6	5	2	0	1	3	1	5	2	0	0	3	3	3	8	2	7	3	2	2	5	3	0	6	1	5	0	0	1	3	1	0	0	4
8	0.1.8.1.7.1.1.3.5	Cercomonas_sp.	0	2001	56	35	25	6	9	23	22	33	15	26	41	43	24	32	19	28	25	12	21	17	31	12	19	21	17	30	34	40	25	19	22	36	32	30	29	15	32	45	13	6	34	19	17	14	12
8	0.1.8.1.7.1.1.3.6	unclassified	0	1062	29	16	18	5	8	4	10	24	9	26	19	31	11	21	20	7	9	4	11	11	11	8	14	15	12	13	11	24	14	13	13	14	16	6	9	10	15	17	8	6	8	7	12	11	6
7	0.1.8.1.7.1.1.4	Eocercomonas	3	4788	98	82	51	57	20	40	52	27	50	50	65	68	49	80	66	188	88	50	67	42	72	47	40	73	38	92	83	85	56	28	48	88	40	44	19	92	74	61	55	25	96	44	48	37	49
8	0.1.8.1.7.1.1.4.1	Eocercomonas_ramosa	0	1559	13	29	17	22	6	9	19	7	23	16	24	15	19	22	22	63	37	12	29	14	22	16	14	18	15	36	24	17	18	4	12	32	12	9	7	48	21	23	19	11	26	11	15	11	20
8	0.1.8.1.7.1.1.4.2	Eocercomonas_sp.	0	2816	76	45	30	28	7	31	30	16	20	27	39	47	26	56	31	124	47	35	32	23	47	26	24	46	20	53	54	63	34	24	34	54	19	28	11	43	49	37	29	10	67	26	23	23	19
8	0.1.8.1.7.1.1.4.3	unclassified	0	413	9	8	4	7	7	0	3	4	7	7	2	6	4	2	13	1	4	3	6	5	3	5	2	9	3	3	5	5	4	0	2	2	9	7	1	1	4	1	7	4	3	7	10	3	10
7	0.1.8.1.7.1.1.5	Neocercomonas	1	59	1	1	0	1	0	0	1	1	0	1	1	2	1	1	1	3	1	0	0	0	0	0	0	1	2	0	0	1	0	0	2	0	1	2	2	0	2	0	0	0	0	1	1	1	0
8	0.1.8.1.7.1.1.5.1	Neocercomonas_jutlandica	0	59	1	1	0	1	0	0	1	1	0	1	1	2	1	1	1	3	1	0	0	0	0	0	0	1	2	0	0	1	0	0	2	0	1	2	2	0	2	0	0	0	0	1	1	1	0
7	0.1.8.1.7.1.1.6	unclassified	1	505	3	10	7	4	3	1	4	3	5	7	5	14	9	11	12	9	8	5	8	7	4	5	5	13	5	5	7	7	5	3	5	2	6	6	3	2	10	9	6	8	7	4	4	4	5
8	0.1.8.1.7.1.1.6.1	unclassified	0	505	3	10	7	4	3	1	4	3	5	7	5	14	9	11	12	9	8	5	8	7	4	5	5	13	5	5	7	7	5	3	5	2	6	6	3	2	10	9	6	8	7	4	4	4	5
6	0.1.8.1.7.1.2	Paracercomonadidae	4	3325	40	72	24	28	31	20	22	30	58	52	37	57	55	105	74	40	45	26	20	61	29	32	42	41	32	38	23	67	35	28	22	77	22	19	19	27	41	43	33	29	45	26	33	41	18
7	0.1.8.1.7.1.2.1	Metabolomonas	1	54	1	2	1	0	0	0	0	1	0	0	0	1	2	3	2	2	0	0	1	1	1	1	0	0	1	1	0	2	1	0	2	0	0	0	0	2	0	1	0	0	0	0	0	0	0
8	0.1.8.1.7.1.2.1.1	Metabolomonas_insania	0	54	1	2	1	0	0	0	0	1	0	0	0	1	2	3	2	2	0	0	1	1	1	1	0	0	1	1	0	2	1	0	2	0	0	0	0	2	0	1	0	0	0	0	0	0	0
7	0.1.8.1.7.1.2.2	Nucleocercomonas	1	22	0	1	0	0	0	0	1	3	0	0	0	1	0	1	2	0	0	0	0	0	0	0	1	0	0	0	1	0	0	1	0	0	0	0	0	0	0	0	0	0	0	0	0	0	0
8	0.1.8.1.7.1.2.2.1	Nucleocercomonas_praelonga	0	22	0	1	0	0	0	0	1	3	0	0	0	1	0	1	2	0	0	0	0	0	0	0	1	0	0	0	1	0	0	1	0	0	0	0	0	0	0	0	0	0	0	0	0	0	0
7	0.1.8.1.7.1.2.3	Paracercomonas	7	2062	26	47	13	24	24	13	13	19	44	39	21	36	31	74	58	15	24	18	9	48	19	13	22	28	24	21	8	38	21	16	12	58	15	12	12	15	31	29	20	23	25	15	20	25	12
8	0.1.8.1.7.1.2.3.1	Paracercomonas_anaerobica	0	54	3	1	0	0	0	0	0	0	0	1	2	6	2	0	3	0	1	0	0	0	1	0	0	2	0	0	1	0	1	0	0	1	0	1	0	0	1	1	0	0	1	0	0	1	0
8	0.1.8.1.7.1.2.3.2	Paracercomonas_compacta	0	67	0	1	0	0	1	1	0	3	1	5	3	1	0	1	1	0	1	0	0	0	0	0	0	2	0	0	0	1	0	0	0	1	0	0	0	2	0	2	0	0	4	0	0	0	0
8	0.1.8.1.7.1.2.3.3	Paracercomonas_metabolica	0	42	2	4	0	0	0	0	0	0	5	3	1	0	0	1	0	0	1	0	0	0	0	1	4	0	0	0	0	0	0	0	0	0	0	2	0	0	2	0	0	0	0	0	0	0	1
8	0.1.8.1.7.1.2.3.4	Paracercomonas_saepenatans	0	3	0	0	0	0	0	0	0	0	0	0	0	0	0	0	0	0	0	0	0	0	0	0	0	0	0	0	0	0	0	0	0	0	0	0	0	0	0	0	0	0	0	0	0	0	0
8	0.1.8.1.7.1.2.3.5	Paracercomonas_sp.	0	620	5	21	6	5	9	4	8	8	14	14	4	10	10	12	16	8	9	3	3	8	8	2	6	7	5	8	5	12	13	6	9	12	5	3	5	6	8	6	6	1	7	9	3	7	5
8	0.1.8.1.7.1.2.3.6	Paracercomonas_virgaria	0	1	0	0	0	0	0	0	0	0	0	0	0	0	0	0	0	0	0	0	0	0	0	1	0	0	0	0	0	0	0	0	0	0	0	0	0	0	0	0	0	0	0	0	0	0	0
8	0.1.8.1.7.1.2.3.7	unclassified	0	1275	16	20	7	19	14	8	5	8	24	16	11	19	19	60	38	7	12	15	6	40	10	9	12	17	19	13	2	25	7	10	3	44	10	6	7	7	20	20	14	22	13	6	17	17	6
7	0.1.8.1.7.1.2.4	unclassified	1	1187	13	22	10	4	7	7	8	7	14	13	16	19	22	27	12	23	21	8	10	12	9	18	19	13	7	16	14	27	13	11	8	19	7	7	7	10	10	13	13	6	20	11	13	16	6
8	0.1.8.1.7.1.2.4.1	unclassified	0	1187	13	22	10	4	7	7	8	7	14	13	16	19	22	27	12	23	21	8	10	12	9	18	19	13	7	16	14	27	13	11	8	19	7	7	7	10	10	13	13	6	20	11	13	16	6
6	0.1.8.1.7.1.3	unclassified	1	391	1	1	7	4	2	3	4	1	6	8	2	5	2	8	9	4	3	10	8	9	2	2	2	11	1	0	1	9	5	1	4	6	2	6	3	0	2	9	4	7	6	4	8	8	3
7	0.1.8.1.7.1.3.1	unclassified	1	391	1	1	7	4	2	3	4	1	6	8	2	5	2	8	9	4	3	10	8	9	2	2	2	11	1	0	1	9	5	1	4	6	2	6	3	0	2	9	4	7	6	4	8	8	3
8	0.1.8.1.7.1.3.1.1	unclassified	0	391	1	1	7	4	2	3	4	1	6	8	2	5	2	8	9	4	3	10	8	9	2	2	2	11	1	0	1	9	5	1	4	6	2	6	3	0	2	9	4	7	6	4	8	8	3
5	0.1.8.1.7.2	Filosa-Sarcomonadea_X	2	63	0	1	0	2	2	0	4	2	0	2	0	0	2	0	0	1	0	0	1	1	2	0	1	0	1	1	0	0	0	0	0	0	1	0	1	2	0	1	0	1	2	0	1	0	1
6	0.1.8.1.7.2.1	Filosa-Sarcomonadea_XX	1	60	0	1	0	2	2	0	4	2	0	2	0	0	2	0	0	1	0	0	1	1	2	0	1	0	1	1	0	0	0	0	0	0	1	0	1	2	0	1	0	1	2	0	1	0	1
7	0.1.8.1.7.2.1.1	Filosa-Sarcomonadea_XXX	1	60	0	1	0	2	2	0	4	2	0	2	0	0	2	0	0	1	0	0	1	1	2	0	1	0	1	1	0	0	0	0	0	0	1	0	1	2	0	1	0	1	2	0	1	0	1
8	0.1.8.1.7.2.1.1.1	Filosa-Sarcomonadea_XXX_sp.	0	60	0	1	0	2	2	0	4	2	0	2	0	0	2	0	0	1	0	0	1	1	2	0	1	0	1	1	0	0	0	0	0	0	1	0	1	2	0	1	0	1	2	0	1	0	1
6	0.1.8.1.7.2.2	Sainouridae	2	3	0	0	0	0	0	0	0	0	0	0	0	0	0	0	0	0	0	0	0	0	0	0	0	0	0	0	0	0	0	0	0	0	0	0	0	0	0	0	0	0	0	0	0	0	0
7	0.1.8.1.7.2.2.1	Helkesimastix	1	1	0	0	0	0	0	0	0	0	0	0	0	0	0	0	0	0	0	0	0	0	0	0	0	0	0	0	0	0	0	0	0	0	0	0	0	0	0	0	0	0	0	0	0	0	0
8	0.1.8.1.7.2.2.1.1	Helkesimastix_marina	0	1	0	0	0	0	0	0	0	0	0	0	0	0	0	0	0	0	0	0	0	0	0	0	0	0	0	0	0	0	0	0	0	0	0	0	0	0	0	0	0	0	0	0	0	0	0
7	0.1.8.1.7.2.2.2	Sainouron	1	2	0	0	0	0	0	0	0	0	0	0	0	0	0	0	0	0	0	0	0	0	0	0	0	0	0	0	0	0	0	0	0	0	0	0	0	0	0	0	0	0	0	0	0	0	0
8	0.1.8.1.7.2.2.2.1	Sainouron_acronematica	0	2	0	0	0	0	0	0	0	0	0	0	0	0	0	0	0	0	0	0	0	0	0	0	0	0	0	0	0	0	0	0	0	0	0	0	0	0	0	0	0	0	0	0	0	0	0
5	0.1.8.1.7.3	Glissomonadida	8	23675	365	441	254	195	163	171	202	257	251	295	294	323	275	416	315	592	376	198	257	267	241	221	253	424	195	464	259	484	300	152	277	431	219	275	187	284	246	303	212	204	300	187	224	264	212
6	0.1.8.1.7.3.1	Allapsidae	7	4083	60	46	38	26	37	21	35	49	35	64	61	48	58	63	60	68	70	46	55	62	49	41	49	100	39	56	41	112	56	27	32	70	37	51	43	33	39	69	44	41	55	40	32	44	39
7	0.1.8.1.7.3.1.1	Allantion	1	140	1	2	0	1	4	1	1	1	1	2	6	1	1	2	1	1	0	1	0	5	2	1	0	0	0	0	1	7	1	1	2	0	0	2	0	4	4	1	0	0	1	0	1	1	1
8	0.1.8.1.7.3.1.1.1	Allantion_sp.	0	140	1	2	0	1	4	1	1	1	1	2	6	1	1	2	1	1	0	1	0	5	2	1	0	0	0	0	1	7	1	1	2	0	0	2	0	4	4	1	0	0	1	0	1	1	1
7	0.1.8.1.7.3.1.2	Allapsa	3	42	0	1	0	1	0	0	0	3	0	0	1	0	0	0	1	0	2	1	0	0	0	1	1	1	1	0	3	0	1	1	0	0	0	0	3	0	1	2	1	0	1	0	0	0	0
8	0.1.8.1.7.3.1.2.1	Allapsa_fimicola	0	32	0	1	0	1	0	0	0	3	0	0	1	0	0	0	1	0	1	1	0	0	0	0	1	1	1	0	2	0	1	0	0	0	0	0	3	0	1	0	1	0	1	0	0	0	0
8	0.1.8.1.7.3.1.2.2	Allapsa_vibrans	0	7	0	0	0	0	0	0	0	0	0	0	0	0	0	0	0	0	0	0	0	0	0	1	0	0	0	0	1	0	0	0	0	0	0	0	0	0	0	2	0	0	0	0	0	0	0
8	0.1.8.1.7.3.1.2.3	unclassified	0	3	0	0	0	0	0	0	0	0	0	0	0	0	0	0	0	0	1	0	0	0	0	0	0	0	0	0	0	0	0	1	0	0	0	0	0	0	0	0	0	0	0	0	0	0	0
7	0.1.8.1.7.3.1.3	Allapsidae_X	1	1960	32	26	24	15	12	13	26	22	20	35	30	32	33	33	26	25	26	9	21	17	28	24	31	38	19	24	26	41	26	14	19	30	15	20	16	17	20	28	21	18	31	15	17	28	17
8	0.1.8.1.7.3.1.3.1	Allapsidae_X_sp.	0	1960	32	26	24	15	12	13	26	22	20	35	30	32	33	33	26	25	26	9	21	17	28	24	31	38	19	24	26	41	26	14	19	30	15	20	16	17	20	28	21	18	31	15	17	28	17
7	0.1.8.1.7.3.1.4	Group-Te	2	1200	6	12	8	6	17	4	5	14	6	17	8	10	9	17	20	14	27	27	26	32	10	14	10	53	14	18	6	43	22	8	4	16	13	18	19	5	7	26	13	17	18	11	7	7	13
8	0.1.8.1.7.3.1.4.1	Group_Te_sp.	0	1189	6	12	8	6	17	4	5	14	6	17	8	10	9	15	20	14	27	26	26	32	10	13	10	53	14	18	6	42	22	8	4	16	13	18	19	5	7	26	13	17	18	11	7	7	13
8	0.1.8.1.7.3.1.4.2	unclassified	0	11	0	0	0	0	0	0	0	0	0	0	0	0	0	2	0	0	0	1	0	0	0	1	0	0	0	0	0	1	0	0	0	0	0	0	0	0	0	0	0	0	0	0	0	0	0
7	0.1.8.1.7.3.1.5	Orciraptor	1	60	1	1	0	0	0	0	0	1	1	0	0	0	4	1	3	1	0	3	1	0	0	0	1	1	0	0	0	4	0	0	0	2	2	2	0	0	0	1	0	1	1	0	0	2	0
8	0.1.8.1.7.3.1.5.1	Orciraptor_agilis	0	60	1	1	0	0	0	0	0	1	1	0	0	0	4	1	3	1	0	3	1	0	0	0	1	1	0	0	0	4	0	0	0	2	2	2	0	0	0	1	0	1	1	0	0	2	0
7	0.1.8.1.7.3.1.6	Teretomonas	1	384	13	4	4	2	2	0	1	7	5	2	3	2	6	5	3	23	9	2	6	7	3	1	4	4	3	10	4	9	5	2	5	14	4	2	3	3	2	6	4	4	2	8	2	4	5
8	0.1.8.1.7.3.1.6.1	Teretomonas_rotunda	0	384	13	4	4	2	2	0	1	7	5	2	3	2	6	5	3	23	9	2	6	7	3	1	4	4	3	10	4	9	5	2	5	14	4	2	3	3	2	6	4	4	2	8	2	4	5
7	0.1.8.1.7.3.1.7	unclassified	1	297	7	0	2	1	2	3	2	1	2	8	13	3	5	5	6	4	6	3	1	1	6	0	2	3	2	4	1	8	1	1	2	8	3	7	2	4	5	5	5	1	1	6	5	2	3
8	0.1.8.1.7.3.1.7.1	unclassified	0	297	7	0	2	1	2	3	2	1	2	8	13	3	5	5	6	4	6	3	1	1	6	0	2	3	2	4	1	8	1	1	2	8	3	7	2	4	5	5	5	1	1	6	5	2	3
6	0.1.8.1.7.3.2	Bodomorphidae	1	8	0	0	0	0	0	0	0	0	0	0	0	0	0	0	0	0	0	0	0	0	1	1	0	0	0	0	0	0	0	0	1	0	0	0	0	0	0	1	0	1	0	0	0	0	0
7	0.1.8.1.7.3.2.1	Bodomorpha	2	8	0	0	0	0	0	0	0	0	0	0	0	0	0	0	0	0	0	0	0	0	1	1	0	0	0	0	0	0	0	0	1	0	0	0	0	0	0	1	0	1	0	0	0	0	0
8	0.1.8.1.7.3.2.1.1	Bodomorpha_sp.	0	6	0	0	0	0	0	0	0	0	0	0	0	0	0	0	0	0	0	0	0	0	1	1	0	0	0	0	0	0	0	0	0	0	0	0	0	0	0	1	0	1	0	0	0	0	0
8	0.1.8.1.7.3.2.1.2	unclassified	0	2	0	0	0	0	0	0	0	0	0	0	0	0	0	0	0	0	0	0	0	0	0	0	0	0	0	0	0	0	0	0	1	0	0	0	0	0	0	0	0	0	0	0	0	0	0
6	0.1.8.1.7.3.3	Dujardinidae	1	43	0	0	0	0	0	0	0	1	0	0	0	0	0	0	0	1	1	0	0	0	1	0	2	2	0	0	0	2	0	2	0	0	2	2	0	0	0	0	0	1	0	1	0	1	0
7	0.1.8.1.7.3.3.1	Dujardina	2	43	0	0	0	0	0	0	0	1	0	0	0	0	0	0	0	1	1	0	0	0	1	0	2	2	0	0	0	2	0	2	0	0	2	2	0	0	0	0	0	1	0	1	0	1	0
8	0.1.8.1.7.3.3.1.1	Dujardina_stenomorpha	0	42	0	0	0	0	0	0	0	1	0	0	0	0	0	0	0	1	1	0	0	0	1	0	2	2	0	0	0	2	0	2	0	0	2	2	0	0	0	0	0	1	0	1	0	1	0
8	0.1.8.1.7.3.3.1.2	unclassified	0	1	0	0	0	0	0	0	0	0	0	0	0	0	0	0	0	0	0	0	0	0	0	0	0	0	0	0	0	0	0	0	0	0	0	0	0	0	0	0	0	0	0	0	0	0	0
6	0.1.8.1.7.3.4	Glissomonadida_Clade-Y	1	760	9	11	6	3	6	4	3	4	3	6	6	14	9	7	5	16	10	19	6	8	2	6	3	22	5	5	1	13	17	3	4	14	4	4	7	8	4	13	6	26	3	4	6	17	9
7	0.1.8.1.7.3.4.1	Glissomonadida_Clade-Y_X	1	760	9	11	6	3	6	4	3	4	3	6	6	14	9	7	5	16	10	19	6	8	2	6	3	22	5	5	1	13	17	3	4	14	4	4	7	8	4	13	6	26	3	4	6	17	9
8	0.1.8.1.7.3.4.1.1	Glissomonadida_Clade-Y_X_sp.	0	760	9	11	6	3	6	4	3	4	3	6	6	14	9	7	5	16	10	19	6	8	2	6	3	22	5	5	1	13	17	3	4	14	4	4	7	8	4	13	6	26	3	4	6	17	9
6	0.1.8.1.7.3.5	Glissomonadida_X	1	2174	16	33	24	37	14	3	20	16	52	26	16	34	12	44	60	19	35	13	19	40	13	13	18	41	17	68	22	44	26	19	13	57	13	21	21	13	21	31	29	29	19	7	21	25	22
7	0.1.8.1.7.3.5.1	Glissomonadida_XX	1	2174	16	33	24	37	14	3	20	16	52	26	16	34	12	44	60	19	35	13	19	40	13	13	18	41	17	68	22	44	26	19	13	57	13	21	21	13	21	31	29	29	19	7	21	25	22
8	0.1.8.1.7.3.5.1.1	Glissomonadida_XX_sp.	0	2174	16	33	24	37	14	3	20	16	52	26	16	34	12	44	60	19	35	13	19	40	13	13	18	41	17	68	22	44	26	19	13	57	13	21	21	13	21	31	29	29	19	7	21	25	22
6	0.1.8.1.7.3.6	Proleptomonadidae	1	1220	41	36	16	12	2	20	10	13	14	8	25	15	10	28	8	25	29	4	7	11	20	22	9	15	9	40	12	25	13	5	14	32	9	10	9	5	9	16	11	2	35	8	6	10	3
7	0.1.8.1.7.3.6.1	Proleptomonas	2	1220	41	36	16	12	2	20	10	13	14	8	25	15	10	28	8	25	29	4	7	11	20	22	9	15	9	40	12	25	13	5	14	32	9	10	9	5	9	16	11	2	35	8	6	10	3
8	0.1.8.1.7.3.6.1.1	Proleptomonas_faecicola	0	1207	41	36	16	12	2	20	10	13	14	8	25	15	10	28	8	25	28	4	7	11	20	22	9	11	9	40	12	25	13	5	14	32	8	10	9	5	9	15	11	2	35	8	6	10	3
8	0.1.8.1.7.3.6.1.2	Proleptomonas_sp.	0	13	0	0	0	0	0	0	0	0	0	0	0	0	0	0	0	0	1	0	0	0	0	0	0	4	0	0	0	0	0	0	0	0	1	0	0	0	0	1	0	0	0	0	0	0	0
6	0.1.8.1.7.3.7	Sandonidae	6	13319	217	287	154	101	91	105	124	154	131	166	163	192	163	252	164	290	193	98	151	129	136	104	154	202	117	256	152	266	176	92	179	220	133	165	95	112	149	152	108	89	160	115	147	150	124
7	0.1.8.1.7.3.7.1	Flectomonas	1	791	24	15	4	2	6	4	6	9	6	4	5	11	10	11	11	17	11	6	6	10	4	7	6	16	13	33	22	29	10	7	18	8	1	9	5	9	4	6	3	3	14	7	8	6	5
8	0.1.8.1.7.3.7.1.1	Flectomonas_ekelundi	0	791	24	15	4	2	6	4	6	9	6	4	5	11	10	11	11	17	11	6	6	10	4	7	6	16	13	33	22	29	10	7	18	8	1	9	5	9	4	6	3	3	14	7	8	6	5
7	0.1.8.1.7.3.7.2	Neoheteromita	2	1534	14	37	16	12	14	14	10	18	14	33	23	22	27	35	18	21	18	6	13	16	16	14	22	31	10	13	18	21	28	13	7	23	14	22	15	9	20	17	16	10	12	8	20	25	16
8	0.1.8.1.7.3.7.2.1	Neoheteromita_globosa	0	1346	12	34	14	7	12	12	9	17	12	27	18	17	25	33	16	18	15	5	12	15	16	14	22	28	10	12	18	18	23	12	6	21	13	20	15	9	18	17	16	9	11	8	18	19	12
8	0.1.8.1.7.3.7.2.2	Neoheteromita_sp.	0	188	2	3	2	5	2	2	1	1	2	6	5	5	2	2	2	3	3	1	1	1	0	0	0	3	0	1	0	3	5	1	1	2	1	2	0	0	2	0	0	1	1	0	2	6	4
7	0.1.8.1.7.3.7.3	Sandona	3	696	18	11	8	1	5	5	2	7	9	9	10	10	11	12	5	24	7	9	7	8	10	2	6	14	2	23	9	14	7	0	5	23	8	5	7	8	10	8	11	4	10	2	6	11	4
8	0.1.8.1.7.3.7.3.1	Sandona_campae	0	264	5	2	1	0	1	2	1	3	2	7	2	4	6	5	1	4	4	4	3	4	3	0	4	7	2	5	4	6	4	0	2	10	3	0	3	3	1	5	8	1	4	2	3	4	3
8	0.1.8.1.7.3.7.3.2	Sandona_sp.	0	205	6	3	2	0	3	3	0	2	7	1	0	4	2	6	2	10	2	1	2	1	2	0	1	3	0	10	1	4	2	0	0	2	2	0	2	0	5	2	3	0	4	0	1	4	1
8	0.1.8.1.7.3.7.3.3	unclassified	0	227	7	6	5	1	1	0	1	2	0	1	8	2	3	1	2	10	1	4	2	3	5	2	1	4	0	8	4	4	1	0	3	11	3	5	2	5	4	1	0	3	2	0	2	3	0
7	0.1.8.1.7.3.7.4	Sandonidae_Clade-N/F-A	1	9	0	0	0	0	0	0	0	0	0	0	0	0	0	0	1	0	0	0	0	0	0	0	1	0	1	0	0	0	0	0	0	2	0	1	0	0	0	0	0	0	0	0	0	0	0
8	0.1.8.1.7.3.7.4.1	Sandonidae_Clade_N/F-A_sp.	0	9	0	0	0	0	0	0	0	0	0	0	0	0	0	0	1	0	0	0	0	0	0	0	1	0	1	0	0	0	0	0	0	2	0	1	0	0	0	0	0	0	0	0	0	0	0
7	0.1.8.1.7.3.7.5	Sandonidae_X	1	2985	43	82	41	24	24	35	31	37	21	54	38	47	50	70	39	38	43	20	20	34	35	31	44	35	22	69	28	66	36	21	26	48	16	46	18	22	37	28	28	29	24	32	32	41	26
8	0.1.8.1.7.3.7.5.1	Sandonidae_X_sp.	0	2985	43	82	41	24	24	35	31	37	21	54	38	47	50	70	39	38	43	20	20	34	35	31	44	35	22	69	28	66	36	21	26	48	16	46	18	22	37	28	28	29	24	32	32	41	26
7	0.1.8.1.7.3.7.6	unclassified	1	7304	118	142	85	62	42	47	75	83	81	66	87	102	65	124	90	190	114	57	105	61	71	50	75	106	69	118	75	136	95	51	123	116	94	82	50	64	78	93	50	43	100	66	81	67	73
8	0.1.8.1.7.3.7.6.1	unclassified	0	7304	118	142	85	62	42	47	75	83	81	66	87	102	65	124	90	190	114	57	105	61	71	50	75	106	69	118	75	136	95	51	123	116	94	82	50	64	78	93	50	43	100	66	81	67	73
6	0.1.8.1.7.3.8	unclassified	1	2068	22	28	16	16	13	18	10	20	16	25	23	20	23	22	18	173	38	18	19	17	19	34	18	42	8	39	31	22	12	4	34	38	21	22	12	113	24	21	14	15	28	12	12	17	15
7	0.1.8.1.7.3.8.1	unclassified	1	2068	22	28	16	16	13	18	10	20	16	25	23	20	23	22	18	173	38	18	19	17	19	34	18	42	8	39	31	22	12	4	34	38	21	22	12	113	24	21	14	15	28	12	12	17	15
8	0.1.8.1.7.3.8.1.1	unclassified	0	2068	22	28	16	16	13	18	10	20	16	25	23	20	23	22	18	173	38	18	19	17	19	34	18	42	8	39	31	22	12	4	34	38	21	22	12	113	24	21	14	15	28	12	12	17	15
5	0.1.8.1.7.4	Pansomonadida	3	225	2	4	6	2	0	2	0	1	0	4	1	0	0	2	6	2	4	1	0	2	1	4	3	11	3	1	2	2	0	2	4	5	5	1	2	0	5	3	7	4	0	4	4	2	1
6	0.1.8.1.7.4.1	Agitatidae	1	208	2	4	6	2	0	2	0	1	0	4	1	0	0	2	5	2	4	1	0	2	1	4	3	11	3	1	2	2	0	2	4	5	2	1	2	0	5	2	2	3	0	4	1	2	1
7	0.1.8.1.7.4.1.1	Agitata	1	208	2	4	6	2	0	2	0	1	0	4	1	0	0	2	5	2	4	1	0	2	1	4	3	11	3	1	2	2	0	2	4	5	2	1	2	0	5	2	2	3	0	4	1	2	1
8	0.1.8.1.7.4.1.1.1	Agitata_tremulans	0	208	2	4	6	2	0	2	0	1	0	4	1	0	0	2	5	2	4	1	0	2	1	4	3	11	3	1	2	2	0	2	4	5	2	1	2	0	5	2	2	3	0	4	1	2	1
6	0.1.8.1.7.4.2	Pansomonadida_X	1	16	0	0	0	0	0	0	0	0	0	0	0	0	0	0	1	0	0	0	0	0	0	0	0	0	0	0	0	0	0	0	0	0	3	0	0	0	0	1	5	0	0	0	3	0	0
7	0.1.8.1.7.4.2.1	Pansomonadida_XX	1	16	0	0	0	0	0	0	0	0	0	0	0	0	0	0	1	0	0	0	0	0	0	0	0	0	0	0	0	0	0	0	0	0	3	0	0	0	0	1	5	0	0	0	3	0	0
8	0.1.8.1.7.4.2.1.1	Pansomonadida_XX_sp.	0	16	0	0	0	0	0	0	0	0	0	0	0	0	0	0	1	0	0	0	0	0	0	0	0	0	0	0	0	0	0	0	0	0	3	0	0	0	0	1	5	0	0	0	3	0	0
6	0.1.8.1.7.4.3	unclassified	1	1	0	0	0	0	0	0	0	0	0	0	0	0	0	0	0	0	0	0	0	0	0	0	0	0	0	0	0	0	0	0	0	0	0	0	0	0	0	0	0	1	0	0	0	0	0
7	0.1.8.1.7.4.3.1	unclassified	1	1	0	0	0	0	0	0	0	0	0	0	0	0	0	0	0	0	0	0	0	0	0	0	0	0	0	0	0	0	0	0	0	0	0	0	0	0	0	0	0	1	0	0	0	0	0
8	0.1.8.1.7.4.3.1.1	unclassified	0	1	0	0	0	0	0	0	0	0	0	0	0	0	0	0	0	0	0	0	0	0	0	0	0	0	0	0	0	0	0	0	0	0	0	0	0	0	0	0	0	1	0	0	0	0	0
5	0.1.8.1.7.5	unclassified	1	53	0	1	0	0	0	0	0	0	0	0	0	0	0	0	2	0	10	4	2	1	1	0	0	1	0	4	0	0	0	2	0	0	1	2	1	0	0	0	0	0	0	3	2	0	0
6	0.1.8.1.7.5.1	unclassified	1	53	0	1	0	0	0	0	0	0	0	0	0	0	0	0	2	0	10	4	2	1	1	0	0	1	0	4	0	0	0	2	0	0	1	2	1	0	0	0	0	0	0	3	2	0	0
7	0.1.8.1.7.5.1.1	unclassified	1	53	0	1	0	0	0	0	0	0	0	0	0	0	0	0	2	0	10	4	2	1	1	0	0	1	0	4	0	0	0	2	0	0	1	2	1	0	0	0	0	0	0	3	2	0	0
8	0.1.8.1.7.5.1.1.1	unclassified	0	53	0	1	0	0	0	0	0	0	0	0	0	0	0	0	2	0	10	4	2	1	1	0	0	1	0	4	0	0	0	2	0	0	1	2	1	0	0	0	0	0	0	3	2	0	0
4	0.1.8.1.8	Filosa-Thecofilosea	2	2103	36	34	20	20	9	12	38	16	28	22	18	48	32	101	31	38	32	17	31	23	15	13	23	25	19	71	19	34	18	16	71	45	14	17	9	14	17	34	17	37	21	9	35	49	35
5	0.1.8.1.8.1	Cryomonadida	2	1904	23	26	17	18	9	12	30	16	26	21	17	47	32	101	23	36	22	17	29	21	15	13	17	25	18	70	16	34	18	16	71	40	14	16	7	13	17	27	17	33	15	9	20	37	35
6	0.1.8.1.8.1.1	Rhogostoma-lineage	3	1564	22	25	11	12	6	12	25	13	22	17	15	30	20	89	20	33	16	17	21	21	15	9	14	18	14	65	14	32	14	16	68	25	13	13	7	13	14	22	10	26	11	9	10	26	19
7	0.1.8.1.8.1.1.1	Capsellina	1	408	5	3	2	0	1	2	10	0	6	3	7	0	0	14	0	7	5	1	1	4	7	2	0	0	1	42	1	17	5	7	59	4	11	1	1	0	3	3	1	4	2	3	2	1	0
8	0.1.8.1.8.1.1.1.1	Capsellina_sp.	0	408	5	3	2	0	1	2	10	0	6	3	7	0	0	14	0	7	5	1	1	4	7	2	0	0	1	42	1	17	5	7	59	4	11	1	1	0	3	3	1	4	2	3	2	1	0
7	0.1.8.1.8.1.1.2	Rhogostoma-lineage_X	1	1132	17	22	8	12	5	10	14	13	16	14	8	30	19	74	20	25	11	16	20	17	8	5	12	18	13	23	12	15	9	8	9	21	2	12	6	13	10	19	9	22	8	6	8	25	19
8	0.1.8.1.8.1.1.2.1	Rhogostoma-lineage_X_sp.	0	1132	17	22	8	12	5	10	14	13	16	14	8	30	19	74	20	25	11	16	20	17	8	5	12	18	13	23	12	15	9	8	9	21	2	12	6	13	10	19	9	22	8	6	8	25	19
7	0.1.8.1.8.1.1.3	unclassified	1	24	0	0	1	0	0	0	1	0	0	0	0	0	1	1	0	1	0	0	0	0	0	2	2	0	0	0	1	0	0	1	0	0	0	0	0	0	1	0	0	0	1	0	0	0	0
8	0.1.8.1.8.1.1.3.1	unclassified	0	24	0	0	1	0	0	0	1	0	0	0	0	0	1	1	0	1	0	0	0	0	0	2	2	0	0	0	1	0	0	1	0	0	0	0	0	0	1	0	0	0	1	0	0	0	0
6	0.1.8.1.8.1.2	unclassified	1	340	1	1	6	6	3	0	5	3	4	4	2	17	12	12	3	3	6	0	8	0	0	4	3	7	4	5	2	2	4	0	3	15	1	3	0	0	3	5	7	7	4	0	10	11	16
7	0.1.8.1.8.1.2.1	unclassified	1	340	1	1	6	6	3	0	5	3	4	4	2	17	12	12	3	3	6	0	8	0	0	4	3	7	4	5	2	2	4	0	3	15	1	3	0	0	3	5	7	7	4	0	10	11	16
8	0.1.8.1.8.1.2.1.1	unclassified	0	340	1	1	6	6	3	0	5	3	4	4	2	17	12	12	3	3	6	0	8	0	0	4	3	7	4	5	2	2	4	0	3	15	1	3	0	0	3	5	7	7	4	0	10	11	16
5	0.1.8.1.8.2	Tectofilosida	1	199	13	8	3	2	0	0	8	0	2	1	1	1	0	0	8	2	10	0	2	2	0	0	6	0	1	1	3	0	0	0	0	5	0	1	2	1	0	7	0	4	6	0	15	12	0
6	0.1.8.1.8.2.1	Pseudodifflugiidae	2	199	13	8	3	2	0	0	8	0	2	1	1	1	0	0	8	2	10	0	2	2	0	0	6	0	1	1	3	0	0	0	0	5	0	1	2	1	0	7	0	4	6	0	15	12	0
7	0.1.8.1.8.2.1.1	Pseudodifflugia	1	114	11	7	0	1	0	0	7	0	0	0	0	0	0	0	8	0	10	0	2	2	0	0	5	0	0	0	0	0	0	0	0	4	0	0	0	0	0	0	0	2	0	0	14	11	0
8	0.1.8.1.8.2.1.1.1	Pseudodifflugia_gracilis	0	114	11	7	0	1	0	0	7	0	0	0	0	0	0	0	8	0	10	0	2	2	0	0	5	0	0	0	0	0	0	0	0	4	0	0	0	0	0	0	0	2	0	0	14	11	0
7	0.1.8.1.8.2.1.2	Pseudodifflugiidae_X	1	85	2	1	3	1	0	0	1	0	2	1	1	1	0	0	0	2	0	0	0	0	0	0	1	0	1	1	3	0	0	0	0	1	0	1	2	1	0	7	0	2	6	0	1	1	0
8	0.1.8.1.8.2.1.2.1	Pseudodifflugiidae_X_sp.	0	85	2	1	3	1	0	0	1	0	2	1	1	1	0	0	0	2	0	0	0	0	0	0	1	0	1	1	3	0	0	0	0	1	0	1	2	1	0	7	0	2	6	0	1	1	0
4	0.1.8.1.9	Novel-clade-10-12	3	274	5	7	1	0	1	5	1	8	3	7	4	3	3	1	4	4	4	2	3	0	3	4	3	4	3	7	1	7	2	2	2	3	2	3	0	1	3	2	2	0	3	2	1	10	3
5	0.1.8.1.9.1	Novel-clade-10	1	4	0	0	0	0	0	0	0	0	0	0	0	0	0	0	0	0	0	0	0	0	0	0	0	0	0	0	0	0	0	0	0	0	0	0	0	0	0	0	0	0	0	0	0	0	0
6	0.1.8.1.9.1.1	Novel-clade-10_X	1	4	0	0	0	0	0	0	0	0	0	0	0	0	0	0	0	0	0	0	0	0	0	0	0	0	0	0	0	0	0	0	0	0	0	0	0	0	0	0	0	0	0	0	0	0	0
7	0.1.8.1.9.1.1.1	Novel-clade-10_XX	1	4	0	0	0	0	0	0	0	0	0	0	0	0	0	0	0	0	0	0	0	0	0	0	0	0	0	0	0	0	0	0	0	0	0	0	0	0	0	0	0	0	0	0	0	0	0
8	0.1.8.1.9.1.1.1.1	Novel-clade-10_XX_sp.	0	4	0	0	0	0	0	0	0	0	0	0	0	0	0	0	0	0	0	0	0	0	0	0	0	0	0	0	0	0	0	0	0	0	0	0	0	0	0	0	0	0	0	0	0	0	0
5	0.1.8.1.9.2	Novel-clade-12	2	71	1	3	0	0	1	2	0	3	0	2	0	1	1	0	2	0	1	1	1	0	2	3	0	0	0	1	1	2	1	1	0	0	1	0	0	0	0	0	0	0	1	0	0	4	0
6	0.1.8.1.9.2.1	NC12A-lineage	1	56	1	3	0	0	1	1	0	3	0	2	0	1	0	0	0	0	1	1	1	0	0	2	0	0	0	0	0	1	0	1	0	0	1	0	0	0	0	0	0	0	1	0	0	4	0
7	0.1.8.1.9.2.1.1	NC12A-lineage_X	1	56	1	3	0	0	1	1	0	3	0	2	0	1	0	0	0	0	1	1	1	0	0	2	0	0	0	0	0	1	0	1	0	0	1	0	0	0	0	0	0	0	1	0	0	4	0
8	0.1.8.1.9.2.1.1.1	NC12A-lineage_X_sp.	0	56	1	3	0	0	1	1	0	3	0	2	0	1	0	0	0	0	1	1	1	0	0	2	0	0	0	0	0	1	0	1	0	0	1	0	0	0	0	0	0	0	1	0	0	4	0
6	0.1.8.1.9.2.2	NC12B-lineage	1	15	0	0	0	0	0	1	0	0	0	0	0	0	1	0	2	0	0	0	0	0	2	1	0	0	0	1	1	1	1	0	0	0	0	0	0	0	0	0	0	0	0	0	0	0	0
7	0.1.8.1.9.2.2.1	NC12B-lineage_X	1	15	0	0	0	0	0	1	0	0	0	0	0	0	1	0	2	0	0	0	0	0	2	1	0	0	0	1	1	1	1	0	0	0	0	0	0	0	0	0	0	0	0	0	0	0	0
8	0.1.8.1.9.2.2.1.1	NC12B-lineage_X_sp.	0	15	0	0	0	0	0	1	0	0	0	0	0	0	1	0	2	0	0	0	0	0	2	1	0	0	0	1	1	1	1	0	0	0	0	0	0	0	0	0	0	0	0	0	0	0	0
5	0.1.8.1.9.3	Tremulida	1	199	4	4	1	0	0	3	1	5	3	5	4	2	2	1	2	4	3	1	2	0	1	1	3	4	3	6	0	5	1	1	2	3	1	3	0	1	3	2	2	0	2	2	1	6	3
6	0.1.8.1.9.3.1	Tremulidae	1	199	4	4	1	0	0	3	1	5	3	5	4	2	2	1	2	4	3	1	2	0	1	1	3	4	3	6	0	5	1	1	2	3	1	3	0	1	3	2	2	0	2	2	1	6	3
7	0.1.8.1.9.3.1.1	Tremula	2	199	4	4	1	0	0	3	1	5	3	5	4	2	2	1	2	4	3	1	2	0	1	1	3	4	3	6	0	5	1	1	2	3	1	3	0	1	3	2	2	0	2	2	1	6	3
8	0.1.8.1.9.3.1.1.1	Tremula_longifila	0	174	4	4	1	0	0	3	1	5	3	5	4	2	2	0	2	4	3	1	2	0	1	1	2	4	2	4	0	4	1	1	2	3	1	3	0	1	3	2	2	0	2	2	1	5	3
8	0.1.8.1.9.3.1.1.2	unclassified	0	25	0	0	0	0	0	0	0	0	0	0	0	0	0	1	0	0	0	0	0	0	0	0	1	0	1	2	0	1	0	0	0	0	0	0	0	0	0	0	0	0	0	0	0	1	0
4	0.1.8.1.10	unclassified	1	8912	129	145	106	74	90	45	82	114	112	86	83	134	135	172	168	173	138	90	130	90	100	86	82	150	79	124	135	176	127	58	77	173	99	78	73	128	141	211	99	82	103	84	109	76	80
5	0.1.8.1.10.1	unclassified	1	8912	129	145	106	74	90	45	82	114	112	86	83	134	135	172	168	173	138	90	130	90	100	86	82	150	79	124	135	176	127	58	77	173	99	78	73	128	141	211	99	82	103	84	109	76	80
6	0.1.8.1.10.1.1	unclassified	1	8912	129	145	106	74	90	45	82	114	112	86	83	134	135	172	168	173	138	90	130	90	100	86	82	150	79	124	135	176	127	58	77	173	99	78	73	128	141	211	99	82	103	84	109	76	80
7	0.1.8.1.10.1.1.1	unclassified	1	8912	129	145	106	74	90	45	82	114	112	86	83	134	135	172	168	173	138	90	130	90	100	86	82	150	79	124	135	176	127	58	77	173	99	78	73	128	141	211	99	82	103	84	109	76	80
8	0.1.8.1.10.1.1.1.1	unclassified	0	8912	129	145	106	74	90	45	82	114	112	86	83	134	135	172	168	173	138	90	130	90	100	86	82	150	79	124	135	176	127	58	77	173	99	78	73	128	141	211	99	82	103	84	109	76	80
3	0.1.8.2	unclassified	1	4	1	0	0	0	0	0	0	0	0	0	0	0	0	0	0	0	0	0	0	0	0	0	0	0	2	0	0	0	0	0	0	0	0	0	0	0	0	0	0	0	0	0	0	0	0
4	0.1.8.2.1	unclassified	1	4	1	0	0	0	0	0	0	0	0	0	0	0	0	0	0	0	0	0	0	0	0	0	0	0	2	0	0	0	0	0	0	0	0	0	0	0	0	0	0	0	0	0	0	0	0
5	0.1.8.2.1.1	unclassified	1	4	1	0	0	0	0	0	0	0	0	0	0	0	0	0	0	0	0	0	0	0	0	0	0	0	2	0	0	0	0	0	0	0	0	0	0	0	0	0	0	0	0	0	0	0	0
6	0.1.8.2.1.1.1	unclassified	1	4	1	0	0	0	0	0	0	0	0	0	0	0	0	0	0	0	0	0	0	0	0	0	0	0	2	0	0	0	0	0	0	0	0	0	0	0	0	0	0	0	0	0	0	0	0
7	0.1.8.2.1.1.1.1	unclassified	1	4	1	0	0	0	0	0	0	0	0	0	0	0	0	0	0	0	0	0	0	0	0	0	0	0	2	0	0	0	0	0	0	0	0	0	0	0	0	0	0	0	0	0	0	0	0
8	0.1.8.2.1.1.1.1.1	unclassified	0	4	1	0	0	0	0	0	0	0	0	0	0	0	0	0	0	0	0	0	0	0	0	0	0	0	2	0	0	0	0	0	0	0	0	0	0	0	0	0	0	0	0	0	0	0	0
2	0.1.9	Stramenopiles	2	39306	393	311	740	686	414	301	538	493	583	523	397	479	444	290	460	591	764	1070	478	592	427	484	358	369	439	718	773	332	545	600	403	603	604	613	617	454	486	638	614	628	421	481	809	601	342
3	0.1.9.1	Ochrophyta	6	18436	122	154	368	353	177	98	225	266	355	212	141	148	201	150	212	369	443	483	233	261	140	200	151	178	243	281	475	198	321	260	203	372	328	317	270	241	234	365	297	294	168	241	383	258	118
4	0.1.9.1.1	Bacillariophyta	1	1463	12	21	37	27	30	9	13	13	24	24	7	6	9	17	19	8	34	26	12	10	5	6	12	9	15	23	36	15	49	20	55	20	11	34	24	16	17	55	80	36	8	12	10	10	13
5	0.1.9.1.1.1	Bacillariophyta_X	4	1463	12	21	37	27	30	9	13	13	24	24	7	6	9	17	19	8	34	26	12	10	5	6	12	9	15	23	36	15	49	20	55	20	11	34	24	16	17	55	80	36	8	12	10	10	13
6	0.1.9.1.1.1.1	Polar-centric-Mediophyceae	2	64	0	0	0	0	0	0	2	0	0	1	0	0	0	0	3	1	3	3	2	2	0	2	1	0	1	0	1	2	2	1	0	0	2	0	1	0	0	0	0	0	0	0	1	1	0
7	0.1.9.1.1.1.1.1	Cyclotella	1	53	0	0	0	0	0	0	1	0	0	1	0	0	0	0	3	1	3	3	2	2	0	2	1	0	1	0	1	2	2	1	0	0	2	0	1	0	0	0	0	0	0	0	0	1	0
8	0.1.9.1.1.1.1.1.1	Cyclotella_meneghiniana	0	53	0	0	0	0	0	0	1	0	0	1	0	0	0	0	3	1	3	3	2	2	0	2	1	0	1	0	1	2	2	1	0	0	2	0	1	0	0	0	0	0	0	0	0	1	0
7	0.1.9.1.1.1.1.2	unclassified	1	11	0	0	0	0	0	0	1	0	0	0	0	0	0	0	0	0	0	0	0	0	0	0	0	0	0	0	0	0	0	0	0	0	0	0	0	0	0	0	0	0	0	0	1	0	0
8	0.1.9.1.1.1.1.2.1	unclassified	0	11	0	0	0	0	0	0	1	0	0	0	0	0	0	0	0	0	0	0	0	0	0	0	0	0	0	0	0	0	0	0	0	0	0	0	0	0	0	0	0	0	0	0	1	0	0
6	0.1.9.1.1.1.2	Radial-centric-basal-Coscinodiscophyceae	1	11	0	0	1	0	0	0	0	0	0	0	0	0	0	0	0	0	0	0	0	0	0	0	0	0	0	0	0	1	0	0	0	0	3	0	0	0	1	0	1	1	0	0	1	0	0
7	0.1.9.1.1.1.2.1	Aulacoseira	1	11	0	0	1	0	0	0	0	0	0	0	0	0	0	0	0	0	0	0	0	0	0	0	0	0	0	0	0	1	0	0	0	0	3	0	0	0	1	0	1	1	0	0	1	0	0
8	0.1.9.1.1.1.2.1.1	Aulacoseira_subarctica	0	11	0	0	1	0	0	0	0	0	0	0	0	0	0	0	0	0	0	0	0	0	0	0	0	0	0	0	0	1	0	0	0	0	3	0	0	0	1	0	1	1	0	0	1	0	0
6	0.1.9.1.1.1.3	Raphid-pennate	13	1375	12	21	35	27	29	9	11	13	24	22	6	6	9	16	16	7	31	23	9	8	5	4	11	9	14	23	34	11	47	19	55	19	6	34	23	16	16	55	79	34	8	12	8	9	13
7	0.1.9.1.1.1.3.1	Amphora	1	29	1	2	0	0	2	0	1	0	1	0	0	0	1	0	0	0	0	0	1	0	0	0	0	0	0	0	1	0	0	1	0	2	0	3	0	0	0	0	0	1	0	0	0	0	0
8	0.1.9.1.1.1.3.1.1	Amphora_montana	0	29	1	2	0	0	2	0	1	0	1	0	0	0	1	0	0	0	0	0	1	0	0	0	0	0	0	0	1	0	0	1	0	2	0	3	0	0	0	0	0	1	0	0	0	0	0
7	0.1.9.1.1.1.3.2	Craticula	1	1	0	0	0	1	0	0	0	0	0	0	0	0	0	0	0	0	0	0	0	0	0	0	0	0	0	0	0	0	0	0	0	0	0	0	0	0	0	0	0	0	0	0	0	0	0
8	0.1.9.1.1.1.3.2.1	Craticula_accomoda	0	1	0	0	0	1	0	0	0	0	0	0	0	0	0	0	0	0	0	0	0	0	0	0	0	0	0	0	0	0	0	0	0	0	0	0	0	0	0	0	0	0	0	0	0	0	0
7	0.1.9.1.1.1.3.3	Eunotia	1	13	0	0	0	0	0	0	2	0	0	0	0	1	0	0	0	0	0	2	0	0	0	0	0	0	0	0	0	0	3	0	0	0	0	1	0	0	0	0	0	0	0	0	0	0	0
8	0.1.9.1.1.1.3.3.1	Eunotia_bilunaris	0	13	0	0	0	0	0	0	2	0	0	0	0	1	0	0	0	0	0	2	0	0	0	0	0	0	0	0	0	0	3	0	0	0	0	1	0	0	0	0	0	0	0	0	0	0	0
7	0.1.9.1.1.1.3.4	Fistulifera	1	126	0	0	2	1	2	0	0	1	1	2	1	0	0	0	1	0	2	1	0	3	0	0	0	0	0	2	3	0	5	1	5	0	0	8	0	2	4	15	35	4	0	1	0	0	0
8	0.1.9.1.1.1.3.4.1	Fistulifera_pelliculosa	0	126	0	0	2	1	2	0	0	1	1	2	1	0	0	0	1	0	2	1	0	3	0	0	0	0	0	2	3	0	5	1	5	0	0	8	0	2	4	15	35	4	0	1	0	0	0
7	0.1.9.1.1.1.3.5	Gomphonema	2	37	0	4	0	0	0	0	0	0	0	0	0	0	0	0	1	0	1	0	0	0	0	0	0	0	0	0	2	1	2	0	0	1	0	0	6	2	0	0	0	2	0	1	2	0	0
8	0.1.9.1.1.1.3.5.1	Gomphonema_bourbonense	0	6	0	0	0	0	0	0	0	0	0	0	0	0	0	0	0	0	0	0	0	0	0	0	0	0	0	0	0	0	0	0	0	0	0	0	1	2	0	0	0	0	0	0	0	0	0
8	0.1.9.1.1.1.3.5.2	Gomphonema_parvulum	0	31	0	4	0	0	0	0	0	0	0	0	0	0	0	0	1	0	1	0	0	0	0	0	0	0	0	0	2	1	2	0	0	1	0	0	5	0	0	0	0	2	0	1	2	0	0
7	0.1.9.1.1.1.3.6	Hantzschia	1	115	0	2	0	1	0	1	2	1	2	0	0	0	0	0	0	2	5	5	0	0	0	1	3	2	5	3	3	0	9	1	1	0	1	0	3	1	0	2	0	3	1	1	0	5	1
8	0.1.9.1.1.1.3.6.1	Hantzschia_amphioxys	0	115	0	2	0	1	0	1	2	1	2	0	0	0	0	0	0	2	5	5	0	0	0	1	3	2	5	3	3	0	9	1	1	0	1	0	3	1	0	2	0	3	1	1	0	5	1
7	0.1.9.1.1.1.3.7	Navicula	2	11	0	0	0	1	0	0	0	0	2	0	0	0	0	0	0	0	0	0	0	0	0	0	0	0	0	0	0	0	0	0	0	0	0	0	0	0	0	0	0	1	0	2	2	0	0
8	0.1.9.1.1.1.3.7.1	Navicula_cryptocephala	0	7	0	0	0	0	0	0	0	0	2	0	0	0	0	0	0	0	0	0	0	0	0	0	0	0	0	0	0	0	0	0	0	0	0	0	0	0	0	0	0	0	0	1	1	0	0
8	0.1.9.1.1.1.3.7.2	Navicula_cryptocephala_var._veneta	0	4	0	0	0	1	0	0	0	0	0	0	0	0	0	0	0	0	0	0	0	0	0	0	0	0	0	0	0	0	0	0	0	0	0	0	0	0	0	0	0	1	0	1	1	0	0
7	0.1.9.1.1.1.3.8	Neidium	2	27	0	0	4	0	0	0	0	0	0	0	0	0	0	2	1	0	0	2	1	0	0	0	0	0	1	0	1	1	0	1	0	0	0	0	1	0	0	0	2	0	0	0	1	0	1
8	0.1.9.1.1.1.3.8.1	Neidium_affine	0	6	0	0	0	0	0	0	0	0	0	0	0	0	0	0	0	0	0	0	1	0	0	0	0	0	0	0	0	0	0	0	0	0	0	0	0	0	0	0	0	0	0	0	0	0	1
8	0.1.9.1.1.1.3.8.2	unclassified	0	21	0	0	4	0	0	0	0	0	0	0	0	0	0	2	1	0	0	2	0	0	0	0	0	0	1	0	1	1	0	1	0	0	0	0	1	0	0	0	2	0	0	0	1	0	0
7	0.1.9.1.1.1.3.9	Nitzschia	3	21	0	1	4	0	1	0	1	0	1	0	0	0	0	0	0	0	2	1	0	0	0	0	0	0	0	1	1	0	1	0	0	0	0	0	0	0	3	0	0	0	0	0	0	0	0
8	0.1.9.1.1.1.3.9.1	Nitzschia_amphibia	0	1	0	0	0	0	0	0	0	0	0	0	0	0	0	0	0	0	0	0	0	0	0	0	0	0	0	0	0	0	0	0	0	0	0	0	0	0	0	0	0	0	0	0	0	0	0
8	0.1.9.1.1.1.3.9.2	Nitzschia_linearis	0	6	0	0	4	0	1	0	0	0	0	0	0	0	0	0	0	0	0	0	0	0	0	0	0	0	0	0	1	0	0	0	0	0	0	0	0	0	0	0	0	0	0	0	0	0	0
8	0.1.9.1.1.1.3.9.3	Nitzschia_palea	0	14	0	1	0	0	0	0	1	0	1	0	0	0	0	0	0	0	2	1	0	0	0	0	0	0	0	1	0	0	1	0	0	0	0	0	0	0	3	0	0	0	0	0	0	0	0
7	0.1.9.1.1.1.3.10	Pinnularia	2	355	1	1	10	17	6	3	0	6	5	4	4	4	3	12	9	4	7	8	1	3	3	0	4	1	5	5	7	0	16	5	6	5	0	5	2	2	5	18	13	9	1	2	2	3	2
8	0.1.9.1.1.1.3.10.1	Pinnularia_microstauron	0	15	0	0	0	0	0	0	0	0	0	0	0	0	0	0	3	0	1	1	0	0	0	0	0	0	0	0	0	0	0	0	0	0	0	0	0	0	0	0	3	0	0	1	1	0	0
8	0.1.9.1.1.1.3.10.2	unclassified	0	340	1	1	10	17	6	3	0	6	5	4	4	4	3	12	6	4	6	7	1	3	3	0	4	1	5	5	7	0	16	5	6	5	0	5	2	2	5	18	10	9	1	1	1	3	2
7	0.1.9.1.1.1.3.11	Sellaphora	2	34	0	1	0	0	0	2	0	0	0	3	0	0	0	0	0	0	2	0	1	0	0	0	0	0	0	1	0	0	1	0	5	0	0	1	0	0	0	1	2	0	0	0	0	0	1
8	0.1.9.1.1.1.3.11.1	Sellaphora_minima	0	18	0	0	0	0	0	1	0	0	0	1	0	0	0	0	0	0	1	0	0	0	0	0	0	0	0	0	0	0	0	0	3	0	0	1	0	0	0	1	2	0	0	0	0	0	0
8	0.1.9.1.1.1.3.11.2	Sellaphora_seminulum	0	16	0	1	0	0	0	1	0	0	0	2	0	0	0	0	0	0	1	0	1	0	0	0	0	0	0	1	0	0	1	0	2	0	0	0	0	0	0	0	0	0	0	0	0	0	1
7	0.1.9.1.1.1.3.12	Surirella	1	15	0	1	0	0	0	0	0	0	3	1	0	0	0	0	0	0	0	0	0	0	0	0	0	0	0	0	0	0	0	0	0	0	0	1	0	0	0	0	2	1	0	0	0	0	0
8	0.1.9.1.1.1.3.12.1	unclassified	0	15	0	1	0	0	0	0	0	0	3	1	0	0	0	0	0	0	0	0	0	0	0	0	0	0	0	0	0	0	0	0	0	0	0	1	0	0	0	0	2	1	0	0	0	0	0
7	0.1.9.1.1.1.3.13	unclassified	1	591	10	9	15	6	18	3	5	5	9	12	1	1	5	2	4	1	12	4	5	2	2	3	4	6	3	11	16	9	10	10	38	11	5	15	11	9	4	19	25	13	6	5	1	1	8
8	0.1.9.1.1.1.3.13.1	unclassified	0	591	10	9	15	6	18	3	5	5	9	12	1	1	5	2	4	1	12	4	5	2	2	3	4	6	3	11	16	9	10	10	38	11	5	15	11	9	4	19	25	13	6	5	1	1	8
6	0.1.9.1.1.1.4	unclassified	1	13	0	0	1	0	1	0	0	0	0	1	1	0	0	1	0	0	0	0	1	0	0	0	0	0	0	0	1	1	0	0	0	1	0	0	0	0	0	0	0	1	0	0	0	0	0
7	0.1.9.1.1.1.4.1	unclassified	1	13	0	0	1	0	1	0	0	0	0	1	1	0	0	1	0	0	0	0	1	0	0	0	0	0	0	0	1	1	0	0	0	1	0	0	0	0	0	0	0	1	0	0	0	0	0
8	0.1.9.1.1.1.4.1.1	unclassified	0	13	0	0	1	0	1	0	0	0	0	1	1	0	0	1	0	0	0	0	1	0	0	0	0	0	0	0	1	1	0	0	0	1	0	0	0	0	0	0	0	1	0	0	0	0	0
4	0.1.9.1.2	Chrysophyceae	1	11136	60	78	211	220	80	54	143	169	238	101	67	65	133	88	127	282	300	316	150	196	65	135	82	99	158	159	349	145	209	161	90	297	223	163	183	181	151	201	131	163	72	159	290	166	60
5	0.1.9.1.2.1	Chrysophyceae_X	6	11136	60	78	211	220	80	54	143	169	238	101	67	65	133	88	127	282	300	316	150	196	65	135	82	99	158	159	349	145	209	161	90	297	223	163	183	181	151	201	131	163	72	159	290	166	60
6	0.1.9.1.2.1.1	Chrysophyceae_Clade-C	4	6028	48	42	122	136	52	44	73	79	141	53	48	54	66	46	73	152	141	155	77	93	38	56	40	66	103	138	143	53	107	71	70	119	94	90	78	142	69	83	64	74	52	77	139	89	30
7	0.1.9.1.2.1.1.1	Chrysophyceae_Clade-C_X	1	440	6	3	8	7	4	7	5	3	9	1	4	3	6	1	8	5	14	11	5	2	3	5	3	5	5	11	14	5	11	3	8	2	4	10	2	5	7	6	4	12	6	4	24	1	2
8	0.1.9.1.2.1.1.1.1	Chrysophyceae_Clade-C_X_sp.	0	440	6	3	8	7	4	7	5	3	9	1	4	3	6	1	8	5	14	11	5	2	3	5	3	5	5	11	14	5	11	3	8	2	4	10	2	5	7	6	4	12	6	4	24	1	2
7	0.1.9.1.2.1.1.2	Dinobryon	1	1	0	0	0	0	0	0	0	0	0	0	0	0	0	0	0	0	0	0	0	0	0	0	0	0	0	0	0	0	0	0	0	0	0	0	0	0	0	0	1	0	0	0	0	0	0
8	0.1.9.1.2.1.1.2.1	Dinobryon_sociale	0	1	0	0	0	0	0	0	0	0	0	0	0	0	0	0	0	0	0	0	0	0	0	0	0	0	0	0	0	0	0	0	0	0	0	0	0	0	0	0	1	0	0	0	0	0	0
7	0.1.9.1.2.1.1.3	Spumella	3	3796	37	31	93	94	38	31	40	53	100	43	37	37	46	39	52	70	52	85	49	61	33	39	33	49	88	123	34	24	55	42	53	60	33	59	50	88	24	25	34	50	42	29	57	48	17
8	0.1.9.1.2.1.1.3.1	Spumella_elongata	0	1743	19	7	25	29	9	12	17	24	67	17	18	21	19	11	16	57	21	26	18	42	9	13	12	18	32	69	24	9	19	13	25	31	15	18	23	67	12	8	12	19	25	10	27	24	8
8	0.1.9.1.2.1.1.3.2	Spumella_sp.	0	542	0	6	37	40	20	0	2	5	19	6	0	0	7	18	7	2	9	34	10	10	0	1	7	8	22	0	1	0	6	5	1	9	7	16	14	8	0	4	4	17	0	5	12	5	1
8	0.1.9.1.2.1.1.3.3	unclassified	0	1511	18	18	31	25	9	19	21	24	14	20	19	16	20	10	29	11	22	25	21	9	24	25	14	23	34	54	9	15	30	24	27	20	11	25	13	13	12	13	18	14	17	14	18	19	8
7	0.1.9.1.2.1.1.4	unclassified	1	1791	5	8	21	35	10	6	28	23	32	9	7	14	14	6	13	77	75	59	23	30	2	12	4	12	10	4	95	24	41	26	9	57	57	21	26	49	38	52	25	12	4	44	58	40	11
8	0.1.9.1.2.1.1.4.1	unclassified	0	1791	5	8	21	35	10	6	28	23	32	9	7	14	14	6	13	77	75	59	23	30	2	12	4	12	10	4	95	24	41	26	9	57	57	21	26	49	38	52	25	12	4	44	58	40	11
6	0.1.9.1.2.1.2	Chrysophyceae_Clade-F	3	253	1	1	5	16	2	0	0	15	5	0	1	0	0	4	5	1	14	27	10	5	0	1	0	1	4	3	2	12	5	3	0	0	5	3	5	1	2	10	17	20	0	0	1	2	0
7	0.1.9.1.2.1.2.1	Monas	1	5	0	0	0	0	0	0	0	0	0	0	0	0	0	0	0	0	1	0	0	0	0	0	0	0	0	0	0	0	0	0	0	0	0	0	0	0	1	0	0	0	0	0	0	0	0
8	0.1.9.1.2.1.2.1.1	Monas_sp.	0	5	0	0	0	0	0	0	0	0	0	0	0	0	0	0	0	0	1	0	0	0	0	0	0	0	0	0	0	0	0	0	0	0	0	0	0	0	1	0	0	0	0	0	0	0	0
7	0.1.9.1.2.1.2.2	Paraphysomonas	3	212	1	1	4	10	2	0	0	13	1	0	1	0	0	4	5	1	12	21	9	5	0	1	0	1	4	3	0	12	5	3	0	0	5	3	4	1	1	10	17	18	0	0	1	1	0
8	0.1.9.1.2.1.2.2.1	Paraphysomonas_sp.	0	97	0	1	2	4	1	0	0	11	0	0	0	0	0	0	4	1	0	3	6	4	0	0	0	0	3	1	0	1	2	2	0	0	4	3	2	0	0	5	9	16	0	0	0	0	0
8	0.1.9.1.2.1.2.2.2	Paraphysomonas_vestita	0	112	1	0	2	6	1	0	0	2	1	0	1	0	0	4	1	0	12	18	3	1	0	1	0	1	1	0	0	11	3	1	0	0	1	0	2	0	1	5	8	2	0	0	1	1	0
8	0.1.9.1.2.1.2.2.3	unclassified	0	3	0	0	0	0	0	0	0	0	0	0	0	0	0	0	0	0	0	0	0	0	0	0	0	0	0	2	0	0	0	0	0	0	0	0	0	1	0	0	0	0	0	0	0	0	0
7	0.1.9.1.2.1.2.3	unclassified	1	36	0	0	1	6	0	0	0	2	4	0	0	0	0	0	0	0	1	6	1	0	0	0	0	0	0	0	2	0	0	0	0	0	0	0	1	0	0	0	0	2	0	0	0	1	0
8	0.1.9.1.2.1.2.3.1	unclassified	0	36	0	0	1	6	0	0	0	2	4	0	0	0	0	0	0	0	1	6	1	0	0	0	0	0	0	0	2	0	0	0	0	0	0	0	1	0	0	0	0	2	0	0	0	1	0
6	0.1.9.1.2.1.3	Chrysophyceae_Clade_B2	1	4	0	0	0	0	0	0	0	0	0	1	0	0	0	0	0	0	0	0	0	0	0	1	0	0	0	0	0	0	0	0	0	0	0	0	0	0	0	0	0	0	0	0	0	0	0
7	0.1.9.1.2.1.3.1	Oikomonas	1	4	0	0	0	0	0	0	0	0	0	1	0	0	0	0	0	0	0	0	0	0	0	1	0	0	0	0	0	0	0	0	0	0	0	0	0	0	0	0	0	0	0	0	0	0	0
8	0.1.9.1.2.1.3.1.1	Oikomonas_sp.	0	4	0	0	0	0	0	0	0	0	0	1	0	0	0	0	0	0	0	0	0	0	0	1	0	0	0	0	0	0	0	0	0	0	0	0	0	0	0	0	0	0	0	0	0	0	0
6	0.1.9.1.2.1.4	Chrysophyceae_Clade_C	1	299	1	0	2	7	0	1	1	1	1	0	3	0	3	1	0	6	11	21	7	5	1	4	1	9	3	2	11	3	3	10	1	17	7	6	9	3	7	5	12	2	2	1	4	2	5
7	0.1.9.1.2.1.4.1	Ochromonas	3	299	1	0	2	7	0	1	1	1	1	0	3	0	3	1	0	6	11	21	7	5	1	4	1	9	3	2	11	3	3	10	1	17	7	6	9	3	7	5	12	2	2	1	4	2	5
8	0.1.9.1.2.1.4.1.1	Ochromonas_gloeopara	0	156	0	0	1	6	0	0	0	1	0	0	0	0	0	0	0	3	9	21	2	4	0	0	0	4	1	1	11	3	2	7	0	15	3	5	6	1	5	3	6	2	0	0	0	0	2
8	0.1.9.1.2.1.4.1.2	Ochromonas_vasocystis	0	84	0	0	1	0	0	0	0	0	0	0	0	0	2	0	0	2	1	0	1	1	0	1	0	4	1	0	0	0	0	3	1	1	4	1	1	2	1	1	5	0	0	1	3	2	3
8	0.1.9.1.2.1.4.1.3	unclassified	0	59	1	0	0	1	0	1	1	0	1	0	3	0	1	1	0	1	1	0	4	0	1	3	1	1	1	1	0	0	1	0	0	1	0	0	2	0	1	1	1	0	2	0	1	0	0
6	0.1.9.1.2.1.5	Chrysophyceae_XX	2	431	1	1	7	11	1	3	5	6	6	10	7	3	3	6	10	3	4	4	8	8	13	11	6	2	7	3	5	5	6	3	3	6	5	2	2	5	7	4	5	4	9	6	8	5	2
7	0.1.9.1.2.1.5.1	Leukarachnion	1	266	1	1	6	9	1	0	3	5	2	1	2	0	0	3	6	2	4	3	7	6	10	5	3	1	2	2	3	3	3	3	3	5	2	0	2	2	2	1	3	4	2	5	4	3	0
8	0.1.9.1.2.1.5.1.1	Leukarachnion_sp.	0	266	1	1	6	9	1	0	3	5	2	1	2	0	0	3	6	2	4	3	7	6	10	5	3	1	2	2	3	3	3	3	3	5	2	0	2	2	2	1	3	4	2	5	4	3	0
7	0.1.9.1.2.1.5.2	unclassified	1	165	0	0	1	2	0	3	2	1	4	9	5	3	3	3	4	1	0	1	1	2	3	6	3	1	5	1	2	2	3	0	0	1	3	2	0	3	5	3	2	0	7	1	4	2	2
8	0.1.9.1.2.1.5.2.1	unclassified	0	165	0	0	1	2	0	3	2	1	4	9	5	3	3	3	4	1	0	1	1	2	3	6	3	1	5	1	2	2	3	0	0	1	3	2	0	3	5	3	2	0	7	1	4	2	2
6	0.1.9.1.2.1.6	unclassified	1	4121	9	34	75	50	25	6	64	68	85	37	8	8	61	31	39	120	130	109	48	85	13	62	35	21	41	13	188	72	88	74	16	155	112	62	89	30	66	99	33	63	9	75	138	68	23
7	0.1.9.1.2.1.6.1	unclassified	1	4121	9	34	75	50	25	6	64	68	85	37	8	8	61	31	39	120	130	109	48	85	13	62	35	21	41	13	188	72	88	74	16	155	112	62	89	30	66	99	33	63	9	75	138	68	23
8	0.1.9.1.2.1.6.1.1	unclassified	0	4121	9	34	75	50	25	6	64	68	85	37	8	8	61	31	39	120	130	109	48	85	13	62	35	21	41	13	188	72	88	74	16	155	112	62	89	30	66	99	33	63	9	75	138	68	23
4	0.1.9.1.3	Eustigmatophyceae	1	100	1	1	1	1	1	0	0	1	2	7	1	2	2	0	0	1	0	0	2	1	0	2	0	3	0	1	1	1	0	0	8	0	0	15	1	0	1	0	1	0	1	2	0	1	0
5	0.1.9.1.3.1	Eustigmatophyceae_X	1	100	1	1	1	1	1	0	0	1	2	7	1	2	2	0	0	1	0	0	2	1	0	2	0	3	0	1	1	1	0	0	8	0	0	15	1	0	1	0	1	0	1	2	0	1	0
6	0.1.9.1.3.1.1	Eustigmatophyceae_XX	4	100	1	1	1	1	1	0	0	1	2	7	1	2	2	0	0	1	0	0	2	1	0	2	0	3	0	1	1	1	0	0	8	0	0	15	1	0	1	0	1	0	1	2	0	1	0
7	0.1.9.1.3.1.1.1	Eustigmatophyceae_XXX	1	9	0	0	0	0	0	0	0	0	0	0	0	0	0	0	0	0	0	0	1	1	0	0	0	0	0	0	0	0	0	0	0	0	0	0	0	0	0	0	0	0	1	2	0	0	0
8	0.1.9.1.3.1.1.1.1	Eustigmatophyceae_XXX_sp.	0	9	0	0	0	0	0	0	0	0	0	0	0	0	0	0	0	0	0	0	1	1	0	0	0	0	0	0	0	0	0	0	0	0	0	0	0	0	0	0	0	0	1	2	0	0	0
7	0.1.9.1.3.1.1.2	Pseudocharaciopsis	1	2	0	0	0	0	0	0	0	0	0	0	0	0	0	0	0	0	0	0	0	0	0	0	0	0	0	0	0	0	0	0	0	0	0	2	0	0	0	0	0	0	0	0	0	0	0
8	0.1.9.1.3.1.1.2.1	Pseudocharaciopsis_ovalis	0	2	0	0	0	0	0	0	0	0	0	0	0	0	0	0	0	0	0	0	0	0	0	0	0	0	0	0	0	0	0	0	0	0	0	2	0	0	0	0	0	0	0	0	0	0	0
7	0.1.9.1.3.1.1.3	Vischeria	1	15	0	0	0	0	0	0	0	1	0	0	0	1	0	0	0	0	0	0	0	0	0	1	0	3	0	0	0	0	0	0	0	0	0	0	0	0	0	0	0	0	0	0	0	0	0
8	0.1.9.1.3.1.1.3.1	Vischeria_helvetica	0	15	0	0	0	0	0	0	0	1	0	0	0	1	0	0	0	0	0	0	0	0	0	1	0	3	0	0	0	0	0	0	0	0	0	0	0	0	0	0	0	0	0	0	0	0	0
7	0.1.9.1.3.1.1.4	unclassified	1	74	1	1	1	1	1	0	0	0	2	7	1	1	2	0	0	1	0	0	1	0	0	1	0	0	0	1	1	1	0	0	8	0	0	13	1	0	1	0	1	0	0	0	0	1	0
8	0.1.9.1.3.1.1.4.1	unclassified	0	74	1	1	1	1	1	0	0	0	2	7	1	1	2	0	0	1	0	0	1	0	0	1	0	0	0	1	1	1	0	0	8	0	0	13	1	0	1	0	1	0	0	0	0	1	0
4	0.1.9.1.4	Raphidophyceae	1	3	0	0	0	0	0	0	0	0	0	0	0	0	0	0	0	0	0	0	0	2	0	0	0	0	0	0	0	0	0	0	0	0	0	0	1	0	0	0	0	0	0	0	0	0	0
5	0.1.9.1.4.1	Raphidophyceae_X	1	3	0	0	0	0	0	0	0	0	0	0	0	0	0	0	0	0	0	0	0	2	0	0	0	0	0	0	0	0	0	0	0	0	0	0	1	0	0	0	0	0	0	0	0	0	0
6	0.1.9.1.4.1.1	Raphidophyceae_XX	1	3	0	0	0	0	0	0	0	0	0	0	0	0	0	0	0	0	0	0	0	2	0	0	0	0	0	0	0	0	0	0	0	0	0	0	1	0	0	0	0	0	0	0	0	0	0
7	0.1.9.1.4.1.1.1	unclassified	1	3	0	0	0	0	0	0	0	0	0	0	0	0	0	0	0	0	0	0	0	2	0	0	0	0	0	0	0	0	0	0	0	0	0	0	1	0	0	0	0	0	0	0	0	0	0
8	0.1.9.1.4.1.1.1.1	unclassified	0	3	0	0	0	0	0	0	0	0	0	0	0	0	0	0	0	0	0	0	0	2	0	0	0	0	0	0	0	0	0	0	0	0	0	0	1	0	0	0	0	0	0	0	0	0	0
4	0.1.9.1.5	Xanthophyceae	1	4177	44	44	82	80	48	30	49	42	55	66	56	55	43	35	50	40	52	78	50	28	61	42	46	56	56	73	44	28	43	56	40	36	44	83	40	34	49	87	70	78	76	46	63	69	31
5	0.1.9.1.5.1	Xanthophyceae_X	1	4177	44	44	82	80	48	30	49	42	55	66	56	55	43	35	50	40	52	78	50	28	61	42	46	56	56	73	44	28	43	56	40	36	44	83	40	34	49	87	70	78	76	46	63	69	31
6	0.1.9.1.5.1.1	Xanthophyceae_XX	9	4177	44	44	82	80	48	30	49	42	55	66	56	55	43	35	50	40	52	78	50	28	61	42	46	56	56	73	44	28	43	56	40	36	44	83	40	34	49	87	70	78	76	46	63	69	31
7	0.1.9.1.5.1.1.1	Bumilleriopsis	2	2402	16	27	41	52	31	17	28	25	22	47	38	37	14	14	28	20	26	34	31	14	33	17	26	31	28	42	19	14	23	22	22	22	23	58	30	15	33	51	28	55	54	27	42	46	17
8	0.1.9.1.5.1.1.1.1	Bumilleriopsis_filiformis	0	2	0	0	0	0	0	0	0	0	0	0	0	0	0	0	0	0	0	0	0	0	0	0	0	0	0	0	0	0	0	0	1	0	0	0	0	0	0	0	0	0	0	0	0	0	0
8	0.1.9.1.5.1.1.1.2	unclassified	0	2400	16	27	41	52	31	17	28	25	22	47	38	37	14	14	28	20	26	34	31	14	33	17	26	31	28	42	19	14	23	22	21	22	23	58	30	15	33	51	28	55	54	27	42	46	17
7	0.1.9.1.5.1.1.2	Chlorellidium	1	501	6	4	20	6	4	4	13	1	11	5	4	4	7	7	5	4	5	5	7	3	4	12	5	7	12	7	7	3	7	6	9	6	7	8	3	2	4	5	6	12	3	9	5	5	1
8	0.1.9.1.5.1.1.2.1	Chlorellidium_pyrenoidosum	0	501	6	4	20	6	4	4	13	1	11	5	4	4	7	7	5	4	5	5	7	3	4	12	5	7	12	7	7	3	7	6	9	6	7	8	3	2	4	5	6	12	3	9	5	5	1
7	0.1.9.1.5.1.1.3	Heterococcus	1	75	2	0	2	1	1	3	0	1	2	1	0	0	3	1	0	1	0	1	2	1	0	1	0	2	2	0	1	3	1	0	1	1	1	0	1	1	0	0	2	0	1	1	0	0	0
8	0.1.9.1.5.1.1.3.1	Heterococcus_caespitosus	0	75	2	0	2	1	1	3	0	1	2	1	0	0	3	1	0	1	0	1	2	1	0	1	0	2	2	0	1	3	1	0	1	1	1	0	1	1	0	0	2	0	1	1	0	0	0
7	0.1.9.1.5.1.1.4	Pseudopleurochloris	1	9	0	0	0	0	0	0	0	0	1	0	0	1	0	0	0	0	0	0	0	0	0	0	0	0	1	0	0	0	0	0	0	0	0	0	0	0	1	0	0	0	0	0	0	0	0
8	0.1.9.1.5.1.1.4.1	Pseudopleurochloris_antarctica	0	9	0	0	0	0	0	0	0	0	1	0	0	1	0	0	0	0	0	0	0	0	0	0	0	0	1	0	0	0	0	0	0	0	0	0	0	0	1	0	0	0	0	0	0	0	0
7	0.1.9.1.5.1.1.5	Sphaerosorus	1	1033	18	12	19	19	12	6	8	15	18	13	8	13	18	8	15	15	21	38	9	10	19	12	15	16	11	20	17	7	12	10	5	7	13	17	6	14	11	30	34	11	18	9	15	18	9
8	0.1.9.1.5.1.1.5.1	Sphaerosorus_composita	0	1033	18	12	19	19	12	6	8	15	18	13	8	13	18	8	15	15	21	38	9	10	19	12	15	16	11	20	17	7	12	10	5	7	13	17	6	14	11	30	34	11	18	9	15	18	9
7	0.1.9.1.5.1.1.6	Vaucheria	1	15	0	0	0	0	0	0	0	0	0	0	0	0	0	0	2	0	0	0	1	0	3	0	0	0	0	0	0	0	0	0	3	0	0	0	0	0	0	0	0	0	0	0	0	0	0
8	0.1.9.1.5.1.1.6.1	Vaucheria_terrestris	0	15	0	0	0	0	0	0	0	0	0	0	0	0	0	0	2	0	0	0	1	0	3	0	0	0	0	0	0	0	0	0	3	0	0	0	0	0	0	0	0	0	0	0	0	0	0
7	0.1.9.1.5.1.1.7	Xanthonema	1	7	0	1	0	0	0	0	0	0	0	0	0	0	0	0	0	0	0	0	0	0	0	0	0	0	0	0	0	0	0	0	0	0	0	0	0	0	0	1	0	0	0	0	0	0	0
8	0.1.9.1.5.1.1.7.1	Xanthonema_sp.	0	7	0	1	0	0	0	0	0	0	0	0	0	0	0	0	0	0	0	0	0	0	0	0	0	0	0	0	0	0	0	0	0	0	0	0	0	0	0	1	0	0	0	0	0	0	0
7	0.1.9.1.5.1.1.8	Xanthophyceae_XXX	1	10	0	0	0	0	0	0	0	0	0	0	0	0	0	0	0	0	0	0	0	0	0	0	0	0	2	1	0	0	0	0	0	0	0	0	0	1	0	0	0	0	0	0	0	0	0
8	0.1.9.1.5.1.1.8.1	Xanthophyceae_XXX_sp.	0	10	0	0	0	0	0	0	0	0	0	0	0	0	0	0	0	0	0	0	0	0	0	0	0	0	2	1	0	0	0	0	0	0	0	0	0	1	0	0	0	0	0	0	0	0	0
7	0.1.9.1.5.1.1.9	unclassified	1	125	2	0	0	2	0	0	0	0	1	0	6	0	1	5	0	0	0	0	0	0	2	0	0	0	0	3	0	1	0	18	0	0	0	0	0	1	0	0	0	0	0	0	1	0	4
8	0.1.9.1.5.1.1.9.1	unclassified	0	125	2	0	0	2	0	0	0	0	1	0	6	0	1	5	0	0	0	0	0	0	2	0	0	0	0	3	0	1	0	18	0	0	0	0	0	1	0	0	0	0	0	0	1	0	4
4	0.1.9.1.6	unclassified	1	1557	5	10	37	25	18	5	20	41	36	14	10	20	14	10	16	38	57	63	19	24	9	15	11	11	14	25	45	9	20	23	10	19	50	22	21	10	16	22	15	17	11	22	20	12	14
5	0.1.9.1.6.1	unclassified	1	1557	5	10	37	25	18	5	20	41	36	14	10	20	14	10	16	38	57	63	19	24	9	15	11	11	14	25	45	9	20	23	10	19	50	22	21	10	16	22	15	17	11	22	20	12	14
6	0.1.9.1.6.1.1	unclassified	1	1557	5	10	37	25	18	5	20	41	36	14	10	20	14	10	16	38	57	63	19	24	9	15	11	11	14	25	45	9	20	23	10	19	50	22	21	10	16	22	15	17	11	22	20	12	14
7	0.1.9.1.6.1.1.1	unclassified	1	1557	5	10	37	25	18	5	20	41	36	14	10	20	14	10	16	38	57	63	19	24	9	15	11	11	14	25	45	9	20	23	10	19	50	22	21	10	16	22	15	17	11	22	20	12	14
8	0.1.9.1.6.1.1.1.1	unclassified	0	1557	5	10	37	25	18	5	20	41	36	14	10	20	14	10	16	38	57	63	19	24	9	15	11	11	14	25	45	9	20	23	10	19	50	22	21	10	16	22	15	17	11	22	20	12	14
3	0.1.9.2	Stramenopiles_X	8	20870	271	157	372	333	237	203	313	227	228	311	256	331	243	140	248	222	321	587	245	331	287	284	207	191	196	437	298	134	224	340	200	231	276	296	347	213	252	273	317	334	253	240	426	343	224
4	0.1.9.2.1	Bicoecea	2	1460	12	2	23	48	11	21	5	16	11	35	6	39	20	2	10	9	9	127	12	19	13	23	47	2	2	34	12	10	6	10	12	32	33	24	52	11	12	33	13	14	4	13	17	18	32
5	0.1.9.2.1.1	Bicoecales	1	55	0	0	0	7	0	0	0	0	0	1	0	0	0	0	0	0	1	26	0	1	0	0	1	0	0	0	0	0	0	0	0	1	1	1	3	0	0	1	0	0	0	0	0	2	2
6	0.1.9.2.1.1.1	Bicoecaceae	3	55	0	0	0	7	0	0	0	0	0	1	0	0	0	0	0	0	1	26	0	1	0	0	1	0	0	0	0	0	0	0	0	1	1	1	3	0	0	1	0	0	0	0	0	2	2
7	0.1.9.2.1.1.1.1	Bicoecaceae_X	1	11	0	0	0	2	0	0	0	0	0	0	0	0	0	0	0	0	0	5	0	0	0	0	0	0	0	0	0	0	0	0	0	0	1	0	2	0	0	0	0	0	0	0	0	0	0
8	0.1.9.2.1.1.1.1.1	Bicoecaceae_X_sp.	0	11	0	0	0	2	0	0	0	0	0	0	0	0	0	0	0	0	0	5	0	0	0	0	0	0	0	0	0	0	0	0	0	0	1	0	2	0	0	0	0	0	0	0	0	0	0
7	0.1.9.2.1.1.1.2	Bicosoeca	2	40	0	0	0	5	0	0	0	0	0	1	0	0	0	0	0	0	1	21	0	1	0	0	1	0	0	0	0	0	0	0	0	1	0	1	1	0	0	1	0	0	0	0	0	0	1
8	0.1.9.2.1.1.1.2.1	Bicosoeca_petiolata	0	39	0	0	0	5	0	0	0	0	0	1	0	0	0	0	0	0	1	20	0	1	0	0	1	0	0	0	0	0	0	0	0	1	0	1	1	0	0	1	0	0	0	0	0	0	1
8	0.1.9.2.1.1.1.2.2	unclassified	0	1	0	0	0	0	0	0	0	0	0	0	0	0	0	0	0	0	0	1	0	0	0	0	0	0	0	0	0	0	0	0	0	0	0	0	0	0	0	0	0	0	0	0	0	0	0
7	0.1.9.2.1.1.1.3	Halocafeteria	1	4	0	0	0	0	0	0	0	0	0	0	0	0	0	0	0	0	0	0	0	0	0	0	0	0	0	0	0	0	0	0	0	0	0	0	0	0	0	0	0	0	0	0	0	2	1
8	0.1.9.2.1.1.1.3.1	unclassified	0	4	0	0	0	0	0	0	0	0	0	0	0	0	0	0	0	0	0	0	0	0	0	0	0	0	0	0	0	0	0	0	0	0	0	0	0	0	0	0	0	0	0	0	0	2	1
5	0.1.9.2.1.2	Pseudodendromonadales	1	1405	12	2	23	41	11	21	5	16	11	34	6	39	20	2	10	9	8	101	12	18	13	23	46	2	2	34	12	10	6	10	12	31	32	23	49	11	12	32	13	14	4	13	17	16	30
6	0.1.9.2.1.2.1	Pseudodendromonadales_X	4	1405	12	2	23	41	11	21	5	16	11	34	6	39	20	2	10	9	8	101	12	18	13	23	46	2	2	34	12	10	6	10	12	31	32	23	49	11	12	32	13	14	4	13	17	16	30
7	0.1.9.2.1.2.1.1	Adriamonas	1	105	0	0	1	2	1	1	0	0	2	3	0	0	4	0	0	2	2	7	0	0	0	0	0	1	0	3	5	0	0	6	2	7	4	3	8	0	0	0	0	0	0	1	2	5	6
8	0.1.9.2.1.2.1.1.1	Adriamonas_peritocrescens	0	105	0	0	1	2	1	1	0	0	2	3	0	0	4	0	0	2	2	7	0	0	0	0	0	1	0	3	5	0	0	6	2	7	4	3	8	0	0	0	0	0	0	1	2	5	6
7	0.1.9.2.1.2.1.2	Paramonas	1	5	0	0	0	0	0	0	0	0	0	0	0	0	0	0	0	0	0	0	0	3	0	0	0	0	0	0	0	0	0	0	0	0	0	0	0	0	0	1	0	0	0	0	0	0	0
8	0.1.9.2.1.2.1.2.1	Paramonas_globosa	0	5	0	0	0	0	0	0	0	0	0	0	0	0	0	0	0	0	0	0	0	3	0	0	0	0	0	0	0	0	0	0	0	0	0	0	0	0	0	1	0	0	0	0	0	0	0
7	0.1.9.2.1.2.1.3	Pseudodendromonadales_XX	1	108	2	0	0	1	0	1	1	0	0	1	0	4	1	0	2	1	0	12	1	1	0	1	3	0	0	5	0	2	1	1	1	3	6	2	7	0	0	3	1	2	0	0	1	0	1
8	0.1.9.2.1.2.1.3.1	Pseudodendromonadales_XX_sp.	0	108	2	0	0	1	0	1	1	0	0	1	0	4	1	0	2	1	0	12	1	1	0	1	3	0	0	5	0	2	1	1	1	3	6	2	7	0	0	3	1	2	0	0	1	0	1
7	0.1.9.2.1.2.1.4	unclassified	1	1187	10	2	22	38	10	19	4	16	9	30	6	35	15	2	8	6	6	82	11	14	13	22	43	1	2	26	7	8	5	3	9	21	22	18	34	11	12	28	12	12	4	12	14	11	23
8	0.1.9.2.1.2.1.4.1	unclassified	0	1187	10	2	22	38	10	19	4	16	9	30	6	35	15	2	8	6	6	82	11	14	13	22	43	1	2	26	7	8	5	3	9	21	22	18	34	11	12	28	12	12	4	12	14	11	23
4	0.1.9.2.2	Hyphochytriomyceta	1	3632	52	34	85	52	27	32	64	48	31	46	60	52	34	14	45	96	68	73	49	51	48	93	19	32	20	54	43	17	53	50	58	29	62	38	29	41	55	27	70	47	33	49	45	51	22
5	0.1.9.2.2.1	Hyphochytrydiales	1	3632	52	34	85	52	27	32	64	48	31	46	60	52	34	14	45	96	68	73	49	51	48	93	19	32	20	54	43	17	53	50	58	29	62	38	29	41	55	27	70	47	33	49	45	51	22
6	0.1.9.2.2.1.1	Hyphochrytriaceae	3	3632	52	34	85	52	27	32	64	48	31	46	60	52	34	14	45	96	68	73	49	51	48	93	19	32	20	54	43	17	53	50	58	29	62	38	29	41	55	27	70	47	33	49	45	51	22
7	0.1.9.2.2.1.1.1	Hyphochytrium	1	463	3	4	7	9	0	8	9	2	7	2	3	9	5	2	6	4	25	24	1	4	6	3	4	5	2	17	4	0	6	19	5	2	13	3	2	3	2	8	9	0	8	7	14	6	0
8	0.1.9.2.2.1.1.1.1	Hyphochytrium_catenoides	0	463	3	4	7	9	0	8	9	2	7	2	3	9	5	2	6	4	25	24	1	4	6	3	4	5	2	17	4	0	6	19	5	2	13	3	2	3	2	8	9	0	8	7	14	6	0
7	0.1.9.2.2.1.1.2	Rhizidiomyces	1	365	15	11	9	3	3	1	1	4	4	2	8	3	3	1	3	18	10	8	1	4	4	6	2	0	3	7	13	2	10	2	6	1	9	2	2	6	9	1	2	1	5	3	4	7	0
8	0.1.9.2.2.1.1.2.1	Rhizidiomyces_apophysatus	0	365	15	11	9	3	3	1	1	4	4	2	8	3	3	1	3	18	10	8	1	4	4	6	2	0	3	7	13	2	10	2	6	1	9	2	2	6	9	1	2	1	5	3	4	7	0
7	0.1.9.2.2.1.1.3	unclassified	1	2804	34	19	69	40	24	23	54	42	20	42	49	40	26	11	36	74	33	41	47	43	38	84	13	27	15	30	26	15	37	29	47	26	40	33	25	32	44	18	59	46	20	39	27	38	22
8	0.1.9.2.2.1.1.3.1	unclassified	0	2804	34	19	69	40	24	23	54	42	20	42	49	40	26	11	36	74	33	41	47	43	38	84	13	27	15	30	26	15	37	29	47	26	40	33	25	32	44	18	59	46	20	39	27	38	22
4	0.1.9.2.3	Labyrinthulea	3	1119	25	9	9	11	3	11	10	3	9	27	15	58	12	6	10	12	7	10	5	15	27	9	10	3	21	116	15	3	7	11	13	12	9	9	14	17	13	25	13	21	43	9	8	8	9
5	0.1.9.2.3.1	Labyrinthulales	1	267	2	4	2	5	2	1	1	0	4	4	7	4	8	3	4	8	1	4	1	5	9	0	3	2	6	5	1	0	1	4	1	2	5	3	2	4	3	2	3	2	3	2	4	1	0
6	0.1.9.2.3.1.1	Labyrinthulaceae	3	267	2	4	2	5	2	1	1	0	4	4	7	4	8	3	4	8	1	4	1	5	9	0	3	2	6	5	1	0	1	4	1	2	5	3	2	4	3	2	3	2	3	2	4	1	0
7	0.1.9.2.3.1.1.1	Aplanochytrium	1	21	0	0	1	0	0	1	0	0	1	2	0	0	0	0	1	1	0	0	0	1	0	0	0	0	0	0	0	0	0	0	0	0	0	0	0	0	2	0	0	0	1	0	0	0	0
8	0.1.9.2.3.1.1.1.1	unclassified	0	21	0	0	1	0	0	1	0	0	1	2	0	0	0	0	1	1	0	0	0	1	0	0	0	0	0	0	0	0	0	0	0	0	0	0	0	0	2	0	0	0	1	0	0	0	0
7	0.1.9.2.3.1.1.2	Labyrinthulaceae_X	1	42	0	1	1	0	0	0	0	0	0	0	3	0	1	2	0	3	0	0	0	0	0	0	1	2	3	1	0	0	0	1	0	0	1	0	1	0	0	0	1	1	0	0	0	1	0
8	0.1.9.2.3.1.1.2.1	Labyrinthulaceae_X_sp.	0	42	0	1	1	0	0	0	0	0	0	0	3	0	1	2	0	3	0	0	0	0	0	0	1	2	3	1	0	0	0	1	0	0	1	0	1	0	0	0	1	1	0	0	0	1	0
7	0.1.9.2.3.1.1.3	unclassified	1	204	2	3	0	5	2	0	1	0	3	2	4	4	7	1	3	4	1	4	1	4	9	0	2	0	3	4	1	0	1	3	1	2	4	3	1	4	1	2	2	1	2	2	4	0	0
8	0.1.9.2.3.1.1.3.1	unclassified	0	204	2	3	0	5	2	0	1	0	3	2	4	4	7	1	3	4	1	4	1	4	9	0	2	0	3	4	1	0	1	3	1	2	4	3	1	4	1	2	2	1	2	2	4	0	0
5	0.1.9.2.3.2	Thraustochytriales	1	692	23	2	4	3	1	9	7	2	4	20	6	50	2	3	5	4	2	3	4	8	17	6	6	1	2	101	11	1	5	7	11	9	3	3	8	9	9	21	7	10	36	7	2	6	6
6	0.1.9.2.3.2.1	Thraustochytriaceae	3	692	23	2	4	3	1	9	7	2	4	20	6	50	2	3	5	4	2	3	4	8	17	6	6	1	2	101	11	1	5	7	11	9	3	3	8	9	9	21	7	10	36	7	2	6	6
7	0.1.9.2.3.2.1.1	Amphifilidae	1	102	0	0	1	0	0	0	1	0	0	5	0	0	0	1	0	0	0	1	1	2	0	1	2	0	0	2	0	1	2	1	2	0	1	0	4	1	2	0	0	8	16	2	0	0	0
8	0.1.9.2.3.2.1.1.1	Amphifilidae_sp.	0	102	0	0	1	0	0	0	1	0	0	5	0	0	0	1	0	0	0	1	1	2	0	1	2	0	0	2	0	1	2	1	2	0	1	0	4	1	2	0	0	8	16	2	0	0	0
7	0.1.9.2.3.2.1.2	Thraustochytriaceae_X	1	87	4	0	0	0	0	1	0	0	0	1	1	5	2	1	3	2	1	1	0	0	0	1	0	1	0	15	1	0	1	0	1	1	0	1	2	0	0	5	2	0	3	1	0	1	2
8	0.1.9.2.3.2.1.2.1	Thraustochytriaceae_X_sp.	0	87	4	0	0	0	0	1	0	0	0	1	1	5	2	1	3	2	1	1	0	0	0	1	0	1	0	15	1	0	1	0	1	1	0	1	2	0	0	5	2	0	3	1	0	1	2
7	0.1.9.2.3.2.1.3	unclassified	1	503	19	2	3	3	1	8	6	2	4	14	5	45	0	1	2	2	1	1	3	6	17	4	4	0	2	84	10	0	2	6	8	8	2	2	2	8	7	16	5	2	17	4	2	5	4
8	0.1.9.2.3.2.1.3.1	unclassified	0	503	19	2	3	3	1	8	6	2	4	14	5	45	0	1	2	2	1	1	3	6	17	4	4	0	2	84	10	0	2	6	8	8	2	2	2	8	7	16	5	2	17	4	2	5	4
5	0.1.9.2.3.3	unclassified	1	160	0	3	3	3	0	1	2	1	1	3	2	4	2	0	1	0	4	3	0	2	1	3	1	0	13	10	3	2	1	0	1	1	1	3	4	4	1	2	3	9	4	0	2	1	3
6	0.1.9.2.3.3.1	unclassified	1	160	0	3	3	3	0	1	2	1	1	3	2	4	2	0	1	0	4	3	0	2	1	3	1	0	13	10	3	2	1	0	1	1	1	3	4	4	1	2	3	9	4	0	2	1	3
7	0.1.9.2.3.3.1.1	unclassified	1	160	0	3	3	3	0	1	2	1	1	3	2	4	2	0	1	0	4	3	0	2	1	3	1	0	13	10	3	2	1	0	1	1	1	3	4	4	1	2	3	9	4	0	2	1	3
8	0.1.9.2.3.3.1.1.1	unclassified	0	160	0	3	3	3	0	1	2	1	1	3	2	4	2	0	1	0	4	3	0	2	1	3	1	0	13	10	3	2	1	0	1	1	1	3	4	4	1	2	3	9	4	0	2	1	3
4	0.1.9.2.4	MAST	1	653	2	5	11	16	18	2	13	16	10	4	1	5	4	16	27	0	16	53	9	28	0	5	4	3	9	3	11	0	30	22	6	5	13	15	7	5	1	7	14	14	2	2	10	17	5
5	0.1.9.2.4.1	MAST-12	1	653	2	5	11	16	18	2	13	16	10	4	1	5	4	16	27	0	16	53	9	28	0	5	4	3	9	3	11	0	30	22	6	5	13	15	7	5	1	7	14	14	2	2	10	17	5
6	0.1.9.2.4.1.1	MAST-12C	1	653	2	5	11	16	18	2	13	16	10	4	1	5	4	16	27	0	16	53	9	28	0	5	4	3	9	3	11	0	30	22	6	5	13	15	7	5	1	7	14	14	2	2	10	17	5
7	0.1.9.2.4.1.1.1	MAST-12C_X	1	653	2	5	11	16	18	2	13	16	10	4	1	5	4	16	27	0	16	53	9	28	0	5	4	3	9	3	11	0	30	22	6	5	13	15	7	5	1	7	14	14	2	2	10	17	5
8	0.1.9.2.4.1.1.1.1	MAST-12C_X_sp.	0	653	2	5	11	16	18	2	13	16	10	4	1	5	4	16	27	0	16	53	9	28	0	5	4	3	9	3	11	0	30	22	6	5	13	15	7	5	1	7	14	14	2	2	10	17	5
4	0.1.9.2.5	Oomycota	1	13512	179	107	244	189	174	137	221	144	165	197	174	177	170	100	154	105	217	158	148	165	199	154	124	151	142	230	215	104	123	245	111	152	150	194	223	131	169	145	197	186	171	167	345	248	154
5	0.1.9.2.5.1	Oomycota_X	5	13512	179	107	244	189	174	137	221	144	165	197	174	177	170	100	154	105	217	158	148	165	199	154	124	151	142	230	215	104	123	245	111	152	150	194	223	131	169	145	197	186	171	167	345	248	154
6	0.1.9.2.5.1.1	Haptoglossales	1	19	0	0	0	2	0	0	0	0	0	0	0	1	0	0	0	0	0	0	0	0	0	0	0	0	0	0	0	1	0	0	0	0	0	0	0	0	0	1	1	1	1	0	0	0	0
7	0.1.9.2.5.1.1.1	Haptoglossa	1	19	0	0	0	2	0	0	0	0	0	0	0	1	0	0	0	0	0	0	0	0	0	0	0	0	0	0	0	1	0	0	0	0	0	0	0	0	0	1	1	1	1	0	0	0	0
8	0.1.9.2.5.1.1.1.1	Haptoglossa_sp.	0	19	0	0	0	2	0	0	0	0	0	0	0	1	0	0	0	0	0	0	0	0	0	0	0	0	0	0	0	1	0	0	0	0	0	0	0	0	0	1	1	1	1	0	0	0	0
6	0.1.9.2.5.1.2	Oomycota_XX	1	9	0	0	0	0	0	0	2	0	0	0	0	0	0	0	0	0	0	0	0	0	0	3	0	0	0	0	0	0	0	0	0	0	0	4	0	0	0	0	0	0	0	0	0	0	0
7	0.1.9.2.5.1.2.1	Hyaloperonospora	1	9	0	0	0	0	0	0	2	0	0	0	0	0	0	0	0	0	0	0	0	0	0	3	0	0	0	0	0	0	0	0	0	0	0	4	0	0	0	0	0	0	0	0	0	0	0
8	0.1.9.2.5.1.2.1.1	Hyaloperonospora_parasitica	0	9	0	0	0	0	0	0	2	0	0	0	0	0	0	0	0	0	0	0	0	0	0	3	0	0	0	0	0	0	0	0	0	0	0	4	0	0	0	0	0	0	0	0	0	0	0
6	0.1.9.2.5.1.3	Peronosporales	4	12476	170	92	208	173	166	125	200	135	158	181	157	165	144	85	137	97	207	132	128	157	170	139	114	149	120	208	188	96	116	241	110	148	146	172	206	115	155	134	190	173	162	159	325	240	150
7	0.1.9.2.5.1.3.1	Lagenidium	1	1	0	0	0	0	0	0	0	0	0	0	0	0	0	0	0	0	0	0	0	0	0	0	0	0	0	0	0	0	0	0	0	0	0	0	0	0	0	0	0	0	0	0	0	0	0
8	0.1.9.2.5.1.3.1.1	Lagenidium_sp.	0	1	0	0	0	0	0	0	0	0	0	0	0	0	0	0	0	0	0	0	0	0	0	0	0	0	0	0	0	0	0	0	0	0	0	0	0	0	0	0	0	0	0	0	0	0	0
7	0.1.9.2.5.1.3.2	Phytophthora	2	54	0	0	1	0	0	0	2	1	0	0	5	0	0	0	0	0	0	5	17	0	0	0	0	0	0	17	2	0	0	0	0	0	0	0	0	0	0	0	0	0	0	0	0	0	0
8	0.1.9.2.5.1.3.2.1	Phytophthora_nicotianae	0	53	0	0	1	0	0	0	2	1	0	0	5	0	0	0	0	0	0	5	17	0	0	0	0	0	0	17	2	0	0	0	0	0	0	0	0	0	0	0	0	0	0	0	0	0	0
8	0.1.9.2.5.1.3.2.2	unclassified	0	1	0	0	0	0	0	0	0	0	0	0	0	0	0	0	0	0	0	0	0	0	0	0	0	0	0	0	0	0	0	0	0	0	0	0	0	0	0	0	0	0	0	0	0	0	0
7	0.1.9.2.5.1.3.3	Pythium	1	9769	152	81	182	119	104	108	170	94	132	110	116	128	114	72	120	77	187	64	73	97	124	134	96	125	102	128	170	70	98	115	90	81	119	116	113	95	134	105	158	96	133	135	313	195	109
8	0.1.9.2.5.1.3.3.1	unclassified	0	9769	152	81	182	119	104	108	170	94	132	110	116	128	114	72	120	77	187	64	73	97	124	134	96	125	102	128	170	70	98	115	90	81	119	116	113	95	134	105	158	96	133	135	313	195	109
7	0.1.9.2.5.1.3.4	unclassified	1	2652	18	11	25	54	62	17	28	40	26	71	36	37	30	13	17	20	20	63	38	60	46	5	18	24	18	63	16	26	18	126	20	67	27	56	93	20	21	29	32	77	29	24	12	45	41
8	0.1.9.2.5.1.3.4.1	unclassified	0	2652	18	11	25	54	62	17	28	40	26	71	36	37	30	13	17	20	20	63	38	60	46	5	18	24	18	63	16	26	18	126	20	67	27	56	93	20	21	29	32	77	29	24	12	45	41
6	0.1.9.2.5.1.4	Saprolegniales	2	280	2	2	4	6	0	3	6	4	4	4	6	2	5	0	3	4	5	4	6	2	6	1	7	2	2	8	4	2	5	3	0	1	2	5	3	1	6	0	3	5	2	3	16	7	3
7	0.1.9.2.5.1.4.1	Saprolegnia	1	4	0	0	0	0	0	0	0	0	0	0	0	0	0	0	0	0	0	0	1	0	0	0	0	0	0	0	0	2	0	0	0	0	1	0	0	0	0	0	0	0	0	0	0	0	0
8	0.1.9.2.5.1.4.1.1	Saprolegnia_parasitica	0	4	0	0	0	0	0	0	0	0	0	0	0	0	0	0	0	0	0	0	1	0	0	0	0	0	0	0	0	2	0	0	0	0	1	0	0	0	0	0	0	0	0	0	0	0	0
7	0.1.9.2.5.1.4.2	unclassified	1	276	2	2	4	6	0	3	6	4	4	4	6	2	5	0	3	4	5	4	5	2	6	1	7	2	2	8	4	0	5	3	0	1	1	5	3	1	6	0	3	5	2	3	16	7	3
8	0.1.9.2.5.1.4.2.1	unclassified	0	276	2	2	4	6	0	3	6	4	4	4	6	2	5	0	3	4	5	4	5	2	6	1	7	2	2	8	4	0	5	3	0	1	1	5	3	1	6	0	3	5	2	3	16	7	3
6	0.1.9.2.5.1.5	unclassified	1	728	7	13	32	8	8	9	13	5	3	12	11	9	21	15	14	4	5	22	14	6	23	11	3	0	20	14	23	5	2	1	1	3	2	13	14	15	8	10	3	7	6	5	4	1	1
7	0.1.9.2.5.1.5.1	unclassified	1	728	7	13	32	8	8	9	13	5	3	12	11	9	21	15	14	4	5	22	14	6	23	11	3	0	20	14	23	5	2	1	1	3	2	13	14	15	8	10	3	7	6	5	4	1	1
8	0.1.9.2.5.1.5.1.1	unclassified	0	728	7	13	32	8	8	9	13	5	3	12	11	9	21	15	14	4	5	22	14	6	23	11	3	0	20	14	23	5	2	1	1	3	2	13	14	15	8	10	3	7	6	5	4	1	1
4	0.1.9.2.6	Stramenopiles_X-Group-3	1	484	1	0	0	16	4	0	0	0	2	2	0	0	3	2	2	0	4	166	22	52	0	0	3	0	2	0	2	0	5	1	0	0	7	16	22	8	2	36	10	52	0	0	1	1	2
5	0.1.9.2.6.1	Stramenopiles_X-Group-3_X	1	484	1	0	0	16	4	0	0	0	2	2	0	0	3	2	2	0	4	166	22	52	0	0	3	0	2	0	2	0	5	1	0	0	7	16	22	8	2	36	10	52	0	0	1	1	2
6	0.1.9.2.6.1.1	Stramenopiles_X-Group-3_XX	1	484	1	0	0	16	4	0	0	0	2	2	0	0	3	2	2	0	4	166	22	52	0	0	3	0	2	0	2	0	5	1	0	0	7	16	22	8	2	36	10	52	0	0	1	1	2
7	0.1.9.2.6.1.1.1	Stramenopiles_X-Group-3_XXX	1	484	1	0	0	16	4	0	0	0	2	2	0	0	3	2	2	0	4	166	22	52	0	0	3	0	2	0	2	0	5	1	0	0	7	16	22	8	2	36	10	52	0	0	1	1	2
8	0.1.9.2.6.1.1.1.1	Stramenopiles_X-Group-3_XXX_sp.	0	484	1	0	0	16	4	0	0	0	2	2	0	0	3	2	2	0	4	166	22	52	0	0	3	0	2	0	2	0	5	1	0	0	7	16	22	8	2	36	10	52	0	0	1	1	2
4	0.1.9.2.7	Stramenopiles_XX	1	7	0	0	0	0	0	0	0	0	0	0	0	0	0	0	0	0	0	0	0	1	0	0	0	0	0	0	0	0	0	1	0	1	1	0	0	0	0	0	0	0	0	0	0	0	0
5	0.1.9.2.7.1	Stramenopiles_XXX	1	7	0	0	0	0	0	0	0	0	0	0	0	0	0	0	0	0	0	0	0	1	0	0	0	0	0	0	0	0	0	1	0	1	1	0	0	0	0	0	0	0	0	0	0	0	0
6	0.1.9.2.7.1.1	Stramenopiles_XXXX	1	7	0	0	0	0	0	0	0	0	0	0	0	0	0	0	0	0	0	0	0	1	0	0	0	0	0	0	0	0	0	1	0	1	1	0	0	0	0	0	0	0	0	0	0	0	0
7	0.1.9.2.7.1.1.1	Diplophrys	1	7	0	0	0	0	0	0	0	0	0	0	0	0	0	0	0	0	0	0	0	1	0	0	0	0	0	0	0	0	0	1	0	1	1	0	0	0	0	0	0	0	0	0	0	0	0
8	0.1.9.2.7.1.1.1.1	Diplophrys_sp.	0	7	0	0	0	0	0	0	0	0	0	0	0	0	0	0	0	0	0	0	0	1	0	0	0	0	0	0	0	0	0	1	0	1	1	0	0	0	0	0	0	0	0	0	0	0	0
4	0.1.9.2.8	unclassified	1	3	0	0	0	1	0	0	0	0	0	0	0	0	0	0	0	0	0	0	0	0	0	0	0	0	0	0	0	0	0	0	0	0	1	0	0	0	0	0	0	0	0	0	0	0	0
5	0.1.9.2.8.1	unclassified	1	3	0	0	0	1	0	0	0	0	0	0	0	0	0	0	0	0	0	0	0	0	0	0	0	0	0	0	0	0	0	0	0	0	1	0	0	0	0	0	0	0	0	0	0	0	0
6	0.1.9.2.8.1.1	unclassified	1	3	0	0	0	1	0	0	0	0	0	0	0	0	0	0	0	0	0	0	0	0	0	0	0	0	0	0	0	0	0	0	0	0	1	0	0	0	0	0	0	0	0	0	0	0	0
7	0.1.9.2.8.1.1.1	unclassified	1	3	0	0	0	1	0	0	0	0	0	0	0	0	0	0	0	0	0	0	0	0	0	0	0	0	0	0	0	0	0	0	0	0	1	0	0	0	0	0	0	0	0	0	0	0	0
8	0.1.9.2.8.1.1.1.1	unclassified	0	3	0	0	0	1	0	0	0	0	0	0	0	0	0	0	0	0	0	0	0	0	0	0	0	0	0	0	0	0	0	0	0	0	1	0	0	0	0	0	0	0	0	0	0	0	0
2	0.1.10	unclassified	1	51333	598	465	409	835	712	693	779	688	663	648	696	787	648	346	663	557	409	658	745	670	879	984	958	515	625	518	497	325	637	705	488	481	821	608	786	935	740	382	612	586	976	914	566	556	752
3	0.1.10.1	unclassified	1	51333	598	465	409	835	712	693	779	688	663	648	696	787	648	346	663	557	409	658	745	670	879	984	958	515	625	518	497	325	637	705	488	481	821	608	786	935	740	382	612	586	976	914	566	556	752
4	0.1.10.1.1	unclassified	1	51333	598	465	409	835	712	693	779	688	663	648	696	787	648	346	663	557	409	658	745	670	879	984	958	515	625	518	497	325	637	705	488	481	821	608	786	935	740	382	612	586	976	914	566	556	752
5	0.1.10.1.1.1	unclassified	1	51333	598	465	409	835	712	693	779	688	663	648	696	787	648	346	663	557	409	658	745	670	879	984	958	515	625	518	497	325	637	705	488	481	821	608	786	935	740	382	612	586	976	914	566	556	752
6	0.1.10.1.1.1.1	unclassified	1	51333	598	465	409	835	712	693	779	688	663	648	696	787	648	346	663	557	409	658	745	670	879	984	958	515	625	518	497	325	637	705	488	481	821	608	786	935	740	382	612	586	976	914	566	556	752
7	0.1.10.1.1.1.1.1	unclassified	1	51333	598	465	409	835	712	693	779	688	663	648	696	787	648	346	663	557	409	658	745	670	879	984	958	515	625	518	497	325	637	705	488	481	821	608	786	935	740	382	612	586	976	914	566	556	752
8	0.1.10.1.1.1.1.1.1	unclassified	0	51333	598	465	409	835	712	693	779	688	663	648	696	787	648	346	663	557	409	658	745	670	879	984	958	515	625	518	497	325	637	705	488	481	821	608	786	935	740	382	612	586	976	914	566	556	752
"#N/A" means unassigned function
[truncated: 37 more columns]
